# Supplementary material for: Plant-based diet, metabolic signature, genetic susceptibility, and risk of musculoskeletal disorders: a large-scale population-based prospective cohort study
Source: Front Public Health. 2026 Jun 29;14:1803631. doi: 10.3389/fpubh.2026.1803631 (PMC13357934; doi:10.3389/fpubh.2026.1803631)
Supplement: Supplementary file 2 [file Table_1.xlsx]

## Sheet: Supplementary Table 1
Supplementary Table 1. Components and scoring of plant-based diet indexes (PDI, hPDI and uPDI) among participants from the UK Biobank
Food items		PDI	hPDI	uPDI
Healthy plant-based Food Groups	Whole grains, fruits, vegetables, nuts, legumes and vegetarian protein alternatives, tea and coffee	Positive	Positive	Reverse
Less healthy plant-based Food Groups	Refined grains, potatoes, sugar-sweetened beverages, sweets and desserts	Positive	Reverse	Positive
Animal Food Groups	Animal fat, dairy, eggs, fish and seafood, meat, and miscellaneous animal-derived foods	Reverse	Reverse	Reverse
Abbreviations: PDI, plant-based diet index; hPDI, healthy plant-based diet index; uPDI, unhealthy plant-based diet index.

## Sheet: Supplementary Table 2
Supplementary Table 2. The classification of musculoskeletal diseases based on ICD-10 in the UKB
Outcome		ICD-10	ICD-9
Total musculoskeletal disorders	Rheumatoid arthritis	M05-M06.9, M08.0-M08.8	714-714.3, 714.8-714.9
	Osteoarthritis	M16, M17, M18, M19	715
	Low back pain	M54.3, M54.4, M54.5	724
	Neck pain	M54.2	723.1
	Gout	M10	274
	Other musculoskeletal diseases	M00-M02, M08, M11-M13, M20-M25, M30-M35, M40-M43, M45-M46, M60-M63, M65-M68, M70-M73, M75-M79, M80-M85, M86, M87-M90, M91-M94, M95-M99	710.0, 711, 712-713, 716-719, 710.1-710.9, 737, 720-721, 725, 726-728, 729, 733.0-733.2, 730.1-730.3, 730.7-730.9, 731, 733.3-733.9, 732, 734-736, 738-739

## Sheet: Supplementary Table 3
Supplementary Table 3. The information of SNPs for OA.
Signal	Novel	100Signals	PHENO	SNV	CHR:POS	EA	NEA	EAF	FreqSE	MinFreq	MaxFreq	BETA	SE	P	Direction	HetISq	HetChiSq	HetDf	HetPVal	NCASES	NCONTROLS	N	OR	OR_U95	OR_L95	R2 with lead variant	EA	NEA	EAF	OR	P value	OR	P value	OR	P value	OR	P value	OR	P value	OR	P value	OR	P value	OR	P value	OR	P value	OR	P value
1	No	Lead	HipOA	rs11164653	1:103464210	T	C	0.4131	0.0164	0.392	0.4538	-0.0799	0.0092	2.769e-18	-------+--++	0	5.642	11	0.8962	36523	317638	354161	0.923209	0.940007	0.906711	0	T	C	0.4131	0.981376	5.134e-05	0.979415	0.0008125	0.923209	2.769e-18	1.00642	0.3758	0.960501	3.27e-06	0.918145	1.787e-14	1.01837	0.1395	0.961174	0.00127	0.953038	0.006933	0.943178	0.0005344
1	No	Risk	THR	rs2622873	1:103466053	T	C	0.8799	0.0108	0.8716	0.9095	0.1425	0.0169	3.735e-17	++++++++-+++++	0	8.545	13	0.8064	23022	296064	319086	1.15315	1.19199	1.11558	0.2066	T	C	0.878	1.04687	4.238e-11	1.05728	2.301e-09	1.11127	4.242e-14	1.02973	0.005857	1.10164	1.406e-13	1.15315	3.735e-17	1.04258	0.02434	1.07015	0.0003714	1.08665	0.003637	1.10484	0.0002042
1	No	Risk	TJR	rs2622873	1:103466053	T	C	0.8793	0.0117	0.8708	0.9104	0.0968	0.0131	1.406e-13	++-++++++-+-+++	25.7	18.854	14	0.1706	40678	327728	368406	1.10164	1.13029	1.07371
1	No	Risk	AllOA	rs2622873	1:103466053	T	C	0.878	0.0119	0.8703	0.9396	0.0458	0.0069	4.238e-11	+++++++-+++--+++++--	14.2	22.143	19	0.2772	179305	651438	830743	1.04687	1.06112	1.0328
1	No	Risk	KneeHipOA	rs2622873	1:103466053	T	C	0.8789	0.012	0.8704	0.9391	0.0557	0.0093	2.301e-09	+++++++++-+--+	32.3	19.198	13	0.1171	90969	402863	493832	1.05728	1.07673	1.03818
2	Yes	Risk	THR	rs6703152	1:118730197	A	C	0.6737	0.0143	0.611	0.6959	-0.0742	0.0116	1.58e-10	----+-+-+--+--	0	7.159	13	0.8938	23022	296064	319086	0.928486	0.949837	0.907614	0.851	A	C	0.666	0.993919	0.2057	0.979905	0.001603	0.942236	4.508e-10	1.0001	0.9907	0.964447	5.945e-05	0.928486	1.58e-10	0.990644	0.4647	1.0015	0.9084	0.985309	0.4351	0.996108	0.8221
2	Yes	Lead	HipOA	rs4411121	1:118757034	T	C	0.3137	0.0171	0.2877	0.383	0.0648	0.0097	2.161e-11	+++++++--+++	0	7.989	11	0.7143	36523	317638	354161	1.06695	1.08742	1.04685	0	T	C	0.3137	1.00692	0.1591	1.02224	0.0007536	1.06695	2.161e-11	1.0007	0.9247	1.03884	3.203e-05	1.0767	3.379e-10	1.01056	0.423	0.997204	0.8309	1.01278	0.5114	1.00371	0.8368
3	No	Lead	AllOA	1:150214028	1:150214028	D	I	0.3795	0.0296	0.3654	0.5305	0.0361	0.0059	8.577e-10	?????+??++??????????	0	0.281	2	0.8687	98458	548028	646486	1.03676	1.04882	1.02484	0	D	I	0.3795	1.03676	8.577e-10	1.03583	7.337e-05	1.05274	0.0001339	1.01755	0.1112	1.03676	0.0009413	1.05012	0.0006607	1.01298	0.3966	1.05654	0.002975	1.05813	0.009306	1.05348	0.01345
4	No	Lead	TJR	rs10797923	1:183901966	T	C	0.6919	0.0181	0.6704	0.773	0.0534	0.0092	6.2e-09	+-++++++--++-++	12.3	15.959	14	0.3159	40678	327728	368406	1.05485	1.07404	1.036	0	T	C	0.6919	1.01969	8.01e-05	1.02881	1.834e-05	1.04321	1.574e-05	1.0285	0.0002686	1.05485	6.2e-09	1.06492	9.727e-08	1.04634	0.00055	1.00763	0.5636	1.02932	0.1252	0.992826	0.6842
5	Yes	Risk	TJR	rs12047271	1:184013491	T	C	0.6502	0.0131	0.6277	0.705	0.0619	0.0089	3.955e-12	++-++++++--++++	38.2	22.645	14	0.0663	40678	327728	368406	1.06386	1.08258	1.04546	0.9642	T	C	0.6488	1.01837	0.0001207	1.03355	2.185e-07	1.07229	1.43e-13	1.0203	0.006492	1.06386	3.955e-12	1.09779	3.383e-16	1.03603	0.005323	1.01197	0.3464	1.00773	0.6744	1.00642	0.7118
5	Yes	Lead	THR	rs1327123	1:184014593	C	G	0.3525	0.0128	0.296	0.3752	-0.0936	0.0114	2.438e-16	--------+-----	0.3	13.034	13	0.4452	23022	296064	319086	0.910647	0.931223	0.890525	0	C	G	0.3525	0.981572	8.258e-05	0.966765	1.06e-07	0.931648	5.623e-14	0.980297	0.007151	0.940447	5.439e-12	0.910647	2.438e-16	0.968313	0.01097	0.987084	0.2998	0.993124	0.7043	0.997304	0.8747
5	Yes	Risk	HipOA	rs1046934	1:184023529	A	C	0.6493	0.0118	0.625	0.705	0.0712	0.0094	3.807e-14	+++++++++++-	36.8	17.417	11	0.09614	36523	317638	354161	1.0738	1.09376	1.05419	0.982	A	C	0.6485	1.01949	4.392e-05	1.03583	2.934e-08	1.0738	3.807e-14	1.02183	0.003332	1.06343	4.389e-12	1.09801	2.273e-16	1.03365	0.008752	1.01349	0.2884	1.00652	0.7218	1.00401	0.8162
6	No	Risk	KneeHipOA	rs2605098	1:219643649	A	G	0.3323	0.0252	0.1942	0.3685	0.0499	0.0064	7.25e-15	+++++++++--++-	9.4	14.342	13	0.3502	90969	402863	493832	1.05117	1.06443	1.03806	0.8597	A	G	0.3365	1.02511	2.336e-07	1.05117	7.25e-15	1.06727	6.825e-12	1.04352	1.275e-08	1.0709	1.601e-14	1.07412	4.82e-10	1.06492	7.023e-07	1.03118	0.01681	1.01877	0.3143	1.06131	0.0006575
6	No	Risk	HipOA	rs2605098	1:219643649	A	G	0.3368	0.0224	0.278	0.3683	0.0651	0.0095	6.825e-12	++++++---+++	9.1	12.097	11	0.3564	36523	317638	354161	1.06727	1.08732	1.04758
6	No	Lead	TJR	rs2605100	1:219644224	A	G	0.3197	0.0186	0.226	0.3449	0.0712	0.0091	4.49e-15	++-++?-++--+-++	21.3	16.513	13	0.2225	40485	324988	365473	1.0738	1.09312	1.05481	0	A	G	0.3197	1.02583	1.666e-07	1.05148	1.485e-14	1.06609	3.276e-11	1.04446	1.138e-08	1.0738	4.49e-15	1.0738	1.1e-09	1.07154	8.554e-08	1.02634	0.04654	1.0145	0.4419	1.05993	0.001036
6	No	Risk	KneeOA	rs2605100	1:219658003	A	C	0.2962	0.0252	0.1698	0.3332	0.0457	0.0077	3.063e-09	+++++++++-++--	0	8.769	13	0.7902	63502	335819	399321	1.04676	1.06268	1.03108	0.9305	A	C	0.3038	1.02593	1.965e-07	1.0519	1.789e-14	1.06492	1.221e-10	1.04676	3.063e-09	1.07037	1.101e-13	1.06972	9.458e-09	1.06919	2.979e-07	1.03138	0.01932	1.014	0.4643	1.06343	0.000601
6	No	Risk	THR	rs2820444	1:219741820	A	G	0.3091	0.0187	0.248	0.334	0.0797	0.0118	1.595e-11	++-+?-+++-+-++	0	6.023	12	0.9149	22829	293324	316153	1.08296	1.1083	1.0582	0.4158	A	G	0.3021	1.0284	1.333e-08	1.05106	4.438e-14	1.06407	2.071e-10	1.04258	6.021e-08	1.07347	1.345e-14	1.08296	1.595e-11	1.06705	7.32e-07	1.05022	0.000198	1.02881	0.1304	1.07015	0.0001435
7	Yes	Lead	ThumbOA	rs11588850	1:227927242	A	G	0.8199	0.0083	0.8138	0.8489	-0.1341	0.0214	3.528e-10	--------	32.4	10.356	7	0.1693	10559	236671	247230	0.874503	0.911962	0.838582	0	A	G	0.8199	0.996008	0.5108	0.9992	0.9224	1.00391	0.7422	0.997403	0.783	0.998801	0.9176	1.01187	0.4122	0.987775	0.4419	0.953801	0.003215	1.01298	0.575	0.874503	3.528e-10
8	Yes	Lead	FingerOA	rs11588154	1:55301936	T	G	0.1656	0.0048	0.1644	0.1849	-0.1835	0.0297	6.08e-10	?-????-?	35.3	1.547	1	0.2136	7324	216883	224207	0.832352	0.882242	0.785283	0	T	G	0.1656	1.00531	0.4754	1.00341	0.7566	0.991338	0.6118	1.00652	0.6341	0.98738	0.3572	0.988764	0.5352	0.985112	0.4367	0.890475	2.783e-06	0.832352	6.08e-10	0.906196	0.0004385
9	Yes	Lead	THR	rs3740129	10:73767859	A	G	0.4589	0.0253	0.3816	0.4982	0.0742	0.011	1.699e-11	+++++-+--+++++	0	8.126	13	0.8353	23022	296064	319086	1.07702	1.10049	1.05405	0	A	G	0.4589	1.0023	0.6185	1.01157	0.06143	1.05622	1.835e-09	0.987479	0.07775	1.03118	0.0003394	1.07702	1.699e-11	0.985309	0.2241	1.00361	0.7746	1.0023	0.898	1.00995	0.5533
9	Yes	Risk	HipOA	rs3740129	10:73767859	A	G	0.4505	0.0303	0.3817	0.4982	0.0547	0.0091	1.835e-09	++-++++--+++	40.6	18.509	11	0.07049	36523	317638	354161	1.05622	1.07523	1.03755
10	Yes	Lead	TJR	rs10824456	10:78615458	C	G	0.5769	0.0275	0.5402	0.715	-0.0492	0.0086	1.159e-08	-----?-++---+--	0	10.967	13	0.6136	40485	324988	365473	0.951991	0.968173	0.936079	0	C	G	0.5769	0.98462	0.0007902	0.968119	1.632e-07	0.9687	0.0004843	0.971611	6.57e-05	0.951991	1.159e-08	0.959349	0.0001851	0.937724	1.626e-07	0.979611	0.09509	0.956189	0.0111	0.9757	0.1412
11	Yes	Lead	HandOA	rs3993110	11:12794530	A	C	0.6075	0.018	0.5787	0.6301	0.0823	0.0124	3.752e-11	+++++++++-+	0	5.588	10	0.8486	21208	285124	306332	1.08578	1.11249	1.05971	0	A	C	0.6075	1.00914	0.04933	1.00582	0.3492	0.96358	4.762e-05	1.03128	1.668e-05	0.985013	0.07993	0.936505	2.946e-09	1.04666	0.0002092	1.08578	3.752e-11	1.07788	3.642e-05	1.09483	1.325e-07
11	Yes	Risk	THR	rs11022512	11:12835952	A	G	0.4103	0.0287	0.347	0.4362	0.072	0.0111	8.125e-11	+-+++++-++-+++	26.5	17.694	13	0.1695	23022	296064	319086	1.07466	1.09829	1.05153	0.7842	A	G	0.4087	0.993521	0.157	0.998901	0.8619	1.04582	1.013e-06	0.971708	6.371e-05	1.01786	0.04024	1.07466	8.125e-11	0.95161	5.644e-05	0.930624	7.691e-09	0.940259	0.0007469	0.920259	1.489e-06
12	No	Lead	KneeHipOA	rs1517572	11:28829882	A	C	0.4136	0.035	0.361	0.6876	0.0382	0.0062	6.787e-10	++++++++---+-+	0	11.581	13	0.5623	90969	402863	493832	1.03894	1.05164	1.02639	0	A	C	0.4136	1.02112	6.092e-06	1.03894	6.787e-10	1.0431	4.623e-06	1.03334	5.191e-06	1.05411	1.132e-09	1.0539	2.475e-06	1.04123	0.00108	1.01339	0.2848	1.02963	0.1046	1.04071	0.01875
12	No	Risk	TJR	rs2959129	11:28851988	C	G	0.4261	0.024	0.3729	0.451	0.0522	0.0086	1.088e-09	+--++++-+-+++++	8.7	15.332	14	0.3559	40678	327728	368406	1.05359	1.0715	1.03598	0.8899	C	G	0.4305	1.02071	7.499e-06	1.03645	4.681e-09	1.04436	1.835e-06	1.02942	4.62e-05	1.05359	1.088e-09	1.05707	4.676e-07	1.03728	0.002703	1.01298	0.293	1.02112	0.2419	1.03904	0.02351
13	Yes	Lead	KneeHipOA	rs1631174	11:47974373	A	C	0.3402	0.0178	0.2311	0.3733	0.0388	0.0067	7.278e-09	++++++++++---+	34.9	19.978	13	0.09577	90969	402863	493832	1.03956	1.0533	1.026	0	A	C	0.3402	1.02398	1.288e-06	1.03956	7.278e-09	1.05085	4.302e-07	1.02644	0.0009105	1.04676	5.507e-07	1.06673	3.42e-08	1.01949	0.139	1.03769	0.005559	1.04196	0.02359	1.01898	0.2767
14	No	Risk	TJR	rs2510078	11:65332273	T	C	0.2694	0.0167	0.173	0.2825	-0.0615	0.0096	1.59e-10	--+------+++---	0	12.214	14	0.5891	40678	327728	368406	0.940353	0.958214	0.922825	0.9896	T	C	0.2682	0.983144	0.0009243	0.976872	0.0006832	0.939883	1.831e-09	0.996905	0.6995	0.940353	1.59e-10	0.912926	2.029e-13	0.986393	0.3158	0.955137	0.0008536	0.997503	0.9006	0.93585	0.0004614
14	No	Lead	THR	rs67924081	11:65342981	A	G	0.7385	0.0136	0.725	0.8293	0.0921	0.0125	2.144e-13	++++++++-+-+++	0	7.951	13	0.8468	23022	296064	319086	1.09647	1.12367	1.06994	0	A	G	0.7385	1.01643	0.001661	1.02409	0.0006722	1.06631	7.804e-10	1.0021	0.7975	1.06375	2.276e-10	1.09647	2.144e-13	1.01187	0.3927	1.04498	0.00163	0.996705	0.8699	1.06983	0.0004304
14	No	Risk	HipOA	rs67924081	11:65342981	A	G	0.7441	0.0256	0.725	0.8315	0.0642	0.0104	7.804e-10	++++++++++--	25.5	14.757	11	0.1939	36523	317638	354161	1.06631	1.08826	1.04479
15	No	Lead	THR	rs34560402	11:66872320	T	C	0.0647	0.0039	0.043	0.0672	-0.1478	0.0234	2.644e-10	------+--++---	0	9.297	13	0.7502	23022	296064	319086	0.862604	0.903087	0.823935	0	T	C	0.0647	0.962809	9.037e-05	0.932021	1.492e-07	0.887453	1.588e-09	0.963387	0.01816	0.908555	1.288e-07	0.862604	2.644e-10	0.946107	0.03105	0.962617	0.1582	0.973459	0.4674	0.964447	0.304
15	No	Risk	HipOA	rs34560402	11:66872320	T	C	0.0616	0.0091	0.0397	0.0674	-0.1194	0.0198	1.588e-09	----------+-	34.3	16.755	11	0.1153	36523	317638	354161	0.887453	0.922569	0.853673
16	Yes	Lead	TKR	rs72979233	11:74355523	A	G	0.7529	0.0125	0.735	0.8194	-0.0841	0.0141	2.515e-09	--+---+---	0	8.508	9	0.4839	18201	233883	252084	0.919339	0.9451	0.894281	0	A	G	0.7529	0.976774	9.62e-06	0.964447	4.135e-07	0.984915	0.1528	0.95161	2.54e-09	0.953515	1.595e-06	0.973653	0.03613	0.919339	2.515e-09	0.934447	1.826e-06	0.969282	0.1238	0.919431	1.193e-05
16	Yes	Risk	KneeOA	rs72979233	11:74355523	A	G	0.7583	0.0223	0.6636	0.8187	-0.0496	0.0083	2.54e-09	-+-------++---	47.3	24.65	13	0.02565	63502	335819	399321	0.95161	0.967217	0.936255
17	No	Lead	KneeHipOA	rs1149620	11:76506572	A	T	0.4407	0.0209	0.401	0.5031	-0.038	0.0064	2.865e-09	--?----+++--+-	23.9	15.768	12	0.2021	85701	392886	478587	0.962713	0.974865	0.950712	0	A	T	0.4407	0.973945	2.228e-08	0.962713	2.865e-09	0.962713	4.954e-05	0.962809	3.977e-07	0.965219	4.707e-05	0.973653	0.01703	0.952848	9.74e-05	0.959253	0.001187	0.971902	0.1087	0.951134	0.003041
18	Yes	Lead	TJR	rs10831475	11:95796907	A	G	0.8113	0.012	0.782	0.8586	0.0748	0.0109	5.887e-12	++-++++++++--++	12.6	16.016	14	0.3124	40678	327728	368406	1.07767	1.10094	1.05489	0	A	G	0.8113	1.03386	8.971e-09	1.0454	1.103e-08	1.07229	1.708e-09	1.03884	2.391e-05	1.07767	5.887e-12	1.09527	7.651e-11	1.05327	0.0008077	1.04112	0.008735	1.03572	0.1126	1.04624	0.03159
18	Yes	Risk	AllOA	rs10831476	11:95796910	A	C	0.8107	0.0232	0.6369	0.8587	0.0334	0.0058	7.765e-09	+++++++-+++-++++++++	21.6	24.229	19	0.1875	179305	651438	830743	1.03396	1.04578	1.02228	1	A	C	0.8107	1.03396	7.765e-09	1.04561	9.529e-09	1.0724	1.62e-09	1.03884	2.479e-05	1.07767	5.887e-12	1.0956	6.781e-11	1.05285	0.0008703	1.04123	0.008541	1.03562	0.1131	1.04624	0.03155
18	Yes	Risk	KneeHipOA	rs10831476	11:95796910	A	C	0.811	0.0272	0.6369	0.8595	0.0446	0.0078	9.529e-09	+++++++++-++-+	9.3	14.331	13	0.351	90969	402863	493832	1.04561	1.06172	1.02975
18	Yes	Risk	THR	rs10831477	11:95797111	T	G	0.8106	0.011	0.777	0.8572	0.0915	0.014	5.882e-11	++-+++++++--++	0	12.576	13	0.481	23022	296064	319086	1.09582	1.1263	1.06616	1	T	G	0.8103	1.03365	1.026e-08	1.04519	1.256e-08	1.07294	1.203e-09	1.038	3.49e-05	1.07756	6.037e-12	1.09582	5.882e-11	1.05264	0.0009225	1.04133	0.008288	1.03562	0.1127	1.04592	0.03271
18	Yes	Risk	HipOA	rs10831477	11:95797111	T	G	0.8137	0.0156	0.777	0.8605	0.0704	0.0116	1.203e-09	+++++++-+-++	0	8.172	11	0.6979	36523	317638	354161	1.07294	1.09761	1.04882
19	Yes	Lead	KneeOA	rs1426371	12:108629780	A	G	0.2707	0.0408	0.2406	0.4822	-0.0515	0.0084	8.855e-10	--?--+---++---	0	9.675	12	0.6444	58885	325842	384727	0.949804	0.96557	0.934294	0	A	G	0.2707	0.9757	3.617e-06	0.960021	1.337e-08	0.971416	0.005567	0.949804	8.855e-10	0.959637	2.67e-05	0.967539	0.009022	0.946674	9.649e-05	0.979023	0.1474	0.985112	0.4618	0.987973	0.5313
20	No	Lead	KneeOA	rs753350451	12:123732769	D	I	0.2019	0.0182	0.1783	0.2441	-0.0702	0.0112	3.359e-10	?-??-?--??????	0	2.5	3	0.4753	38214	287240	325454	0.932207	0.952897	0.911967	0	D	I	0.2019	0.967539	2.098e-07	0.952848	1.658e-07	0.986788	0.3103	0.932207	3.359e-10	0.959541	0.0004208	0.99561	0.7721	0.924872	2.784e-06	0.984127	0.4111	0.992627	0.7566	0.980003	0.3658
21	No	Lead	TJR	rs1809889	12:124801226	T	C	0.2802	0.016	0.249	0.3126	0.0718	0.0096	5.701e-14	+++++++++++-+++	0	13.235	14	0.5081	40678	327728	368406	1.07444	1.09485	1.05441	0	T	C	0.2802	1.02061	5.439e-05	1.03324	1.495e-06	1.06141	3.583e-09	1.02368	0.003111	1.07444	5.701e-14	1.09352	3.132e-13	1.05169	0.0002324	1.02593	0.0567	1.01015	0.5989	1.01786	0.3317
21	No	Risk	THR	rs1809889	12:124801226	T	C	0.2822	0.0166	0.245	0.3126	0.0894	0.0123	3.132e-13	++++++++++-+++	0	11.165	13	0.597	23022	296064	319086	1.09352	1.1202	1.06747
21	No	Risk	HipOA	rs1809889	12:124801226	T	C	0.2806	0.0173	0.245	0.314	0.0596	0.0101	3.583e-09	++++++++-+++	38	17.729	11	0.0881	36523	317638	354161	1.06141	1.08263	1.04061
22	No	Lead	FingerOA	rs7294636	12:15054016	A	G	0.3726	0.0163	0.2975	0.3969	0.147	0.018	2.992e-16	++++++++	17.9	8.524	7	0.2886	10818	255841	266659	1.15835	1.19995	1.1182	0	A	G	0.3726	1.00642	0.172	0.982259	0.004431	0.975407	0.0075	0.978827	0.003498	0.968022	0.0002177	0.974238	0.02061	0.959445	0.0009381	1.07315	1.586e-08	1.15835	2.992e-16	1.06652	0.0001712
23	Yes	Risk	TKR	rs34616559	12:23947697	T	C	0.1588	0.0151	0.098	0.2002	0.1036	0.0169	9.667e-10	++-++---++	19.6	11.193	9	0.2627	18201	233883	252084	1.10916	1.14651	1.07302	0.2326	T	C	0.1592	1.02429	0.0001276	1.04456	2.434e-07	1.03977	0.001862	1.04886	1.23e-06	1.06652	5.32e-08	1.04383	0.005128	1.10916	9.667e-10	0.981768	0.2827	0.948949	0.03468	1.00672	0.7744
23	Yes	Lead	KneeHipOA	rs10842226	12:23959589	A	G	0.4199	0.0366	0.376	0.8454	0.0416	0.0067	4.681e-10	+??++++++++--+	0	6.694	11	0.8233	74605	379607	454212	1.04248	1.05626	1.02888	0	A	G	0.4199	1.01898	0.0001473	1.04248	4.681e-10	1.04728	3.483e-06	1.04781	3.629e-09	1.04823	1.218e-07	1.04854	3.232e-05	1.07283	3.057e-08	0.985309	0.2621	0.945539	0.002389	0.987183	0.4558
23	Yes	Risk	KneeOA	rs10842226	12:23959589	A	G	0.4208	0.0429	0.376	0.8454	0.0467	0.0079	3.629e-09	+??+++++++-+++	0	5.504	11	0.9043	49705	316040	365745	1.04781	1.06416	1.03171
24	No	Risk	TJR	rs10492367	12:28014970	T	G	0.1949	0.0109	0.151	0.2178	0.0921	0.0107	8.714e-18	++++++++-++++++	0	13.494	14	0.4881	40678	327728	368406	1.09647	1.11971	1.07372	0.8591	T	G	0.1933	1.02235	0.0001268	1.0497	3.463e-10	1.12154	2.746e-24	1.00351	0.7005	1.09647	8.714e-18	1.16567	3.842e-29	1.0015	0.9205	0.990248	0.5238	0.99362	0.7736	0.976676	0.2576
24	No	Lead	THR	rs10843013	12:28025196	A	C	0.7837	0.0134	0.7536	0.834	-0.1511	0.0132	2.533e-30	-------++-----	17	15.668	13	0.2675	23022	296064	319086	0.859762	0.882295	0.837804	0	A	C	0.7837	0.978534	9.154e-05	0.95342	1.421e-10	0.895028	2.912e-24	0.994714	0.542	0.916036	2.086e-17	0.859762	2.533e-30	0.998801	0.9333	1.01298	0.3863	1.01197	0.5787	1.03004	0.1423
24	No	Risk	HipOA	rs10843013	12:28025196	A	C	0.7836	0.0143	0.7525	0.834	-0.1109	0.0109	2.912e-24	-------+----	46.8	20.664	11	0.03702	36523	317638	354161	0.895028	0.914355	0.87611
24	No	Risk	KneeHipOA	rs10843013	12:28025196	A	C	0.7892	0.0153	0.752	0.835	-0.0477	0.0074	1.421e-10	---+------++--	51	26.531	13	0.01442	90969	402863	493832	0.95342	0.967349	0.939691
25	Yes	Lead	TKR	rs7967762	12:48420214	T	C	0.156	0.0139	0.13	0.1879	0.1038	0.0166	4.411e-10	++++++++++	0	7.974	9	0.5367	18201	233883	252084	1.10938	1.14607	1.07387	0	T	C	0.156	1.03076	9.59e-07	1.04488	9.611e-08	1.02942	0.01832	1.05866	2.085e-09	1.05686	2.047e-06	1.03925	0.01056	1.10938	4.411e-10	1.07133	4.187e-05	1.08546	0.0009628	1.07907	0.001026
25	Yes	Risk	KneeOA	rs7967762	12:48420214	T	C	0.1718	0.0567	0.13	0.4855	0.057	0.0095	2.085e-09	-++++++++++-++	24.7	17.266	13	0.1874	63502	335819	399321	1.05866	1.07855	1.03913
26	No	Lead	THR	rs17120227	12:59289349	T	C	0.0653	0.0114	0.041	0.1128	0.1593	0.0222	7.206e-13	++++---+++-+++	4.9	13.674	13	0.3972	23022	296064	319086	1.17269	1.22484	1.12276	0	T	C	0.0653	1.01837	0.05088	1.03458	0.005724	1.11082	3.68e-09	0.987677	0.3854	1.0767	2.325e-05	1.17269	7.206e-13	0.976383	0.3508	1.02409	0.3216	1.0285	0.4173	1.05834	0.08477
26	No	Risk	HipOA	rs79056043	12:59289598	A	G	0.9367	0.0178	0.8973	0.962	-0.1136	0.0189	1.989e-09	-+-----+--+-	43.9	19.61	11	0.05098	36523	317638	354161	0.892615	0.9263	0.860154	0.864	A	G	0.9412	0.980885	0.05135	0.961078	0.002372	0.892615	1.989e-09	1.00662	0.6622	0.922932	1.74e-05	0.849421	6.095e-12	1.01542	0.5764	0.978827	0.4041	0.978925	0.5643	0.953706	0.1773
27	No	Lead	KneeHipOA	rs7953280	12:94136009	C	G	0.5016	0.028	0.443	0.8289	0.0422	0.0061	4.835e-12	+++++++++++--+	0	10.329	13	0.6669	90969	402863	493832	1.0431	1.05565	1.03071	0	C	G	0.5016	1.02122	4.227e-06	1.0431	4.835e-12	1.038	3.619e-05	1.03396	2.696e-06	1.05127	4.346e-09	1.05359	1.812e-06	1.04781	0.0001225	1.01359	0.2679	1.00743	0.6772	1.01076	0.5197
27	No	Risk	TJR	rs7953280	12:94136009	C	G	0.5016	0.014	0.443	0.5177	0.05	0.0085	4.346e-09	++++++++--+-+++	0	11.706	14	0.6299	40678	327728	368406	1.05127	1.06893	1.0339
28	Yes	Lead	KneeOA	rs58973023	13:42959133	A	T	0.4894	0.0479	0.4352	0.9235	0.0555	0.0089	4.715e-10	?+??+?++???+??	41.5	6.839	4	0.1446	39113	290636	329749	1.05707	1.07567	1.03879	0	A	T	0.4894	1.01847	0.000348	1.04227	2.371e-08	1.03552	0.0009813	1.05707	4.715e-10	1.03977	3.944e-05	1.02276	0.0691	1.07079	3.693e-07	1.04269	0.01061	1.02562	0.2107	1.05749	0.00282
29	Yes	Lead	TJR	rs28929474	14:94844947	T	C	0.0195	0.0035	0.007	0.0212	-0.2108	0.0326	1.064e-10	--?---++----?--	0	10.705	12	0.5543	40150	325274	365424	0.809936	0.863376	0.759804	0	T	C	0.0195	0.955711	0.008558	0.911923	7.495e-05	0.884706	0.0003745	0.916036	0.001177	0.809936	1.064e-10	0.835521	1.568e-05	0.795965	1.382e-06	1.02881	0.5812	0.911102	0.2681	0.927187	0.3063
30	No	Lead	KneeOA	rs4380013	15:50759428	A	G	0.1875	0.0249	0.0259	0.232	0.0562	0.0092	8.73e-10	-++++++++-+-++	25.2	17.374	13	0.1828	63502	335819	399321	1.05781	1.07706	1.03891	0	A	G	0.1875	1.03159	1.22e-07	1.04896	1.243e-09	1.03427	0.004298	1.05781	8.73e-10	1.04144	0.0001945	1.02429	0.08736	1.07358	4.772e-06	1.06716	3.904e-05	1.01674	0.4809	1.08567	0.0001801
30	No	Risk	KneeHipOA	rs4380013	15:50759428	A	G	0.1877	0.0231	0.0259	0.234	0.0478	0.0079	1.243e-09	-+++-++++--+++	23.8	17.051	13	0.197	90969	402863	493832	1.04896	1.06533	1.03284
31	No	Risk	KneeOA	rs4775006	15:58215727	A	C	0.4155	0.0424	0.3719	0.7071	0.0464	0.0076	8.548e-10	++?+++++++-+-+	12.1	13.654	12	0.3233	58885	325842	384727	1.04749	1.06321	1.03201	0.3573	A	C	0.4077	1.0006	0.9057	1.02634	5.793e-05	0.989456	0.2626	1.04749	8.548e-10	1.01816	0.03857	0.977947	0.0478	1.07444	7.166e-09	0.923948	1.988e-09	0.907738	1.071e-07	0.910465	5.11e-08
31	No	Risk	FingerOA	rs8031133	15:58259939	T	G	0.5453	0.025	0.5006	0.5617	0.1081	0.0177	1.069e-09	++++++++	0	2.806	7	0.9024	10818	255841	266659	1.11416	1.15349	1.07617	0.481	T	G	0.517	1.0007	0.8869	0.982751	0.006182	1.01056	0.2549	0.969863	3.952e-05	0.985703	0.09183	1.02573	0.02099	0.942613	1.165e-06	1.09133	8.831e-12	1.11416	1.069e-09	1.10208	6.815e-09
31	No	Risk	TKR	rs4144005	15:58330094	T	C	0.4583	0.0261	0.355	0.4851	-0.0761	0.0121	3.561e-10	-----+----	0	7.285	9	0.6075	18201	233883	252084	0.926724	0.948964	0.905004	0.67	T	C	0.4573	0.9994	0.8953	0.983439	0.006165	1.01491	0.1011	0.965702	8.423e-07	0.982652	0.03927	1.02183	0.04771	0.926724	3.561e-10	1.0885	2.92e-12	1.08513	3.473e-06	1.10054	1.038e-08
31	No	Lead	HandOA	rs11071366	15:58334244	A	T	0.6135	0.0219	0.5879	0.6482	-0.1043	0.0124	4.875e-17	-----------	2.6	10.264	10	0.4176	21208	285124	306332	0.900955	0.92312	0.879323	0	A	T	0.6135	0.9992	0.8684	1.01319	0.03636	0.981179	0.03962	1.0321	1.507e-05	1.0143	0.1039	0.971611	0.01027	1.07788	2.023e-09	0.900955	4.875e-17	0.901586	7.135e-09	0.889229	5.699e-12
31	No	Risk	ThumbOA	rs4238326	15:58336000	T	C	0.6066	0.0211	0.5893	0.6504	-0.1168	0.017	7.299e-12	--------	0	4.013	7	0.7782	10559	236671	247230	0.889763	0.919909	0.860605	0.987	T	C	0.6238	0.9998	0.969	1.014	0.02678	0.981179	0.03977	1.03345	7.16e-06	1.01491	0.09188	0.971902	0.01106	1.07972	8.599e-10	0.901856	8.94e-17	0.902939	1.224e-08	0.889763	7.299e-12
32	Yes	Lead	THR	rs746239049	15:63067433	D	I	0.2052	0.0139	0.1885	0.2262	-0.1085	0.0159	8.192e-12	??--????????--	62.3	7.966	3	0.04672	17924	255777	273701	0.897179	0.925578	0.869651	0	D	I	0.2052	0.990644	0.1454	0.976286	0.0104	0.918604	3.345e-10	1.01045	0.3522	0.954278	0.0001066	0.897179	8.192e-12	1.02634	0.1261	0.967829	0.1034	0.972486	0.2523	0.956763	0.05626
32	Yes	Risk	HipOA	rs746239049	15:63067433	D	I	0.2075	0.0155	0.1881	0.2296	-0.0849	0.0135	3.345e-10	?-?---??????	71.3	10.469	3	0.01497	27336	277909	305245	0.918604	0.943234	0.894617
33	No	Lead	HipOA	rs12908498	15:67366488	C	G	0.5384	0.019	0.5071	0.5723	0.0798	0.0097	1.85e-16	+?+++++-?+++	4.2	9.396	9	0.4015	29897	307100	336997	1.08307	1.10386	1.06267	0	C	G	0.5384	1.03004	4.619e-10	1.04707	1.685e-12	1.08307	1.85e-16	1.03386	1.595e-05	1.06823	2.628e-14	1.08915	1.154e-14	1.04456	0.0004033	1.02953	0.02468	1.02953	0.1069	1.04019	0.02031
33	No	Risk	TJR	rs12908498	15:67366488	C	G	0.54	0.0179	0.5067	0.5723	0.066	0.0087	2.628e-14	+++?+--++-+++++	0	9.67	13	0.7206	39115	320815	359930	1.06823	1.0866	1.05017
33	No	Risk	THR	rs28613758	15:67368659	T	C	0.4605	0.0212	0.4274	0.5204	-0.0845	0.0109	1.097e-14	----++--+-----	8.7	14.236	13	0.3574	23022	296064	319086	0.918972	0.938815	0.899547	1	T	C	0.4654	0.971999	1.012e-09	0.957433	4.517e-12	0.928579	8.263e-16	0.969766	2.965e-05	0.938474	9.361e-14	0.918972	1.097e-14	0.960886	0.001026	0.968797	0.01307	0.970931	0.09591	0.956667	0.008122
33	No	Risk	KneeHipOA	rs12901372	15:67370506	C	G	0.5269	0.0276	0.3791	0.5733	0.0458	0.0064	6.093e-13	++?++++++++--+	24.2	15.837	12	0.1988	85701	392886	478587	1.04687	1.06008	1.03382	0.9102	C	G	0.5307	1.03076	1.018e-10	1.04687	6.093e-13	1.07896	2.939e-16	1.03603	1.955e-06	1.06577	1.458e-13	1.08622	7.219e-14	1.04342	0.0005309	1.03355	0.01021	1.03231	0.0729	1.04844	0.004835
33	No	Risk	AllOA	rs12901372	15:67370506	C	G	0.5307	0.0252	0.3819	0.5733	0.0303	0.0047	1.018e-10	++?+++++++++-+--++--	38.4	29.232	18	0.04562	170700	641469	812169	1.03076	1.0403	1.02131
34	Yes	Lead	KneeOA	rs12914479	15:99174828	C	G	0.6603	0.0435	0.5434	0.713	0.0438	0.0076	7.117e-09	++++++++++++-+	0	6.764	13	0.9139	63502	335819	399321	1.04477	1.06045	1.02933	0	C	G	0.6603	1.01928	8.631e-05	1.03562	7.38e-08	1.02788	0.004309	1.04477	7.117e-09	1.04624	9.506e-07	1.02276	0.05666	1.06194	5.462e-06	1.0001	0.9914	1.00914	0.6281	1.02194	0.2205
35	Yes	Lead	KneeOA	rs6500609	16:4515334	C	G	0.1103	0.0089	0.0673	0.1245	-0.0668	0.0114	5.157e-09	--------------	0	8.756	13	0.7911	63502	335819	399321	0.935382	0.956517	0.914714	0	C	G	0.1103	0.970057	3.026e-05	0.948665	8.398e-08	0.95638	0.002094	0.935382	5.157e-09	0.960886	0.003386	0.964255	0.03881	0.961462	0.04353	0.955424	0.02019	0.95638	0.1115	0.964351	0.1718
36	No	Lead	KneeHipOA	rs9940278	16:53800200	T	C	0.4348	0.0233	0.2386	0.475	0.0537	0.0061	1.454e-18	++++++++++++++	0	5.247	13	0.9693	90969	402863	493832	1.05517	1.06786	1.04263	0	T	C	0.4348	1.02511	5.607e-08	1.05517	1.454e-18	1.0558	1.77e-09	1.05971	3.188e-16	1.05496	3.405e-10	1.05274	2.674e-06	1.06673	1.033e-07	1.02593	0.03626	1.03262	0.06922	1.01694	0.316
36	No	Risk	KneeOA	rs9940278	16:53800200	T	C	0.4355	0.0263	0.2386	0.474	0.058	0.0071	3.188e-16	++++++++++++++	0	4.752	13	0.9803	63502	335819	399321	1.05971	1.07456	1.04507
36	No	Risk	HipOA	rs9940278	16:53800200	T	C	0.4363	0.0148	0.4097	0.473	0.0543	0.009	1.77e-09	+++++++++-++	0	5.134	11	0.9245	36523	317638	354161	1.0558	1.07459	1.03734
36	No	Risk	TJR	rs17817964	16:53828066	T	C	0.4032	0.0132	0.3712	0.444	0.0571	0.0086	3.651e-11	+++++--++-++-++	0	7.824	14	0.8983	40678	327728	368406	1.05876	1.07676	1.04107	0.8781	T	C	0.4013	1.02562	4.431e-08	1.05401	1.408e-17	1.05496	4.741e-09	1.05717	9.744e-15	1.05876	3.651e-11	1.05971	1.71e-07	1.06716	1.255e-07	1.02788	0.02609	1.03987	0.02917	1.01765	0.3021
37	No	Risk	TKR	rs4783718	16:69547741	T	C	0.4042	0.0133	0.366	0.4143	0.0799	0.0124	1.122e-10	+++++-++++	0	7.743	9	0.5602	18201	233883	252084	1.08318	1.10983	1.05717	0.3017	T	C	0.4063	1.01755	0.0004395	1.02521	0.0003441	0.982554	0.07716	1.05654	4.325e-11	1.01562	0.07503	0.970446	0.007266	1.08318	1.122e-10	0.98334	0.2649	0.975603	0.1698	0.964833	0.03597
37	No	Lead	KneeOA	rs34195470	16:69955690	A	G	0.4453	0.0145	0.4299	0.4829	-0.0523	0.0072	3.128e-13	-----+----+---	0	11.588	13	0.5616	63502	335819	399321	0.949044	0.962532	0.935746	0	A	G	0.4453	0.980297	1.462e-05	0.96996	8.016e-07	1.0023	0.8031	0.949044	3.128e-13	0.970154	0.0004637	1.001	0.9302	0.925242	3.181e-10	0.998801	0.9241	0.994615	0.7612	1.00381	0.8175
38	No	Lead	AllOA	rs216175	17:2167690	A	C	0.8278	0.0094	0.8112	0.9353	0.0423	0.006	2.737e-12	++++++++++++---+-+-+	0	16.762	19	0.606	179305	651438	830743	1.04321	1.05555	1.03101	0	A	C	0.8278	1.04321	2.737e-12	1.04781	8.222e-09	1.03935	0.001235	1.04896	3.858e-07	1.05033	1.499e-05	1.02398	0.1037	1.05675	0.0006747	1.08806	1.324e-07	1.09297	0.00012	1.06994	0.002064
38	No	Risk	TKR	rs216200	17:2199846	T	C	0.6261	0.0167	0.568	0.6783	-0.0822	0.0125	4.361e-11	---+---+--	0	8.242	9	0.5099	18201	233883	252084	0.921088	0.943933	0.898796	0.1122	T	C	0.6341	0.97609	2.618e-07	0.963773	4.113e-09	0.991437	0.3565	0.95466	2.05e-10	0.957911	9.366e-07	0.998701	0.9114	0.921088	4.361e-11	0.965219	0.00466	0.964351	0.0439	0.944594	0.0008665
38	No	Risk	KneeOA	rs4548913	17:2209888	A	G	0.6283	0.0196	0.552	0.7536	-0.051	0.0073	3.153e-12	----------+-+-	0	9.955	13	0.6976	63502	335819	399321	0.950279	0.963973	0.936779	0.1147	A	G	0.6292	0.974335	3.305e-08	0.960886	2.315e-10	0.98906	0.24	0.950279	3.153e-12	0.959925	3.316e-06	0.997004	0.7934	0.926538	1.016e-09	0.965895	0.005598	0.964833	0.04638	0.950849	0.003227
38	No	Risk	KneeHipOA	rs4548913	17:2209888	A	G	0.6283	0.0189	0.552	0.7536	-0.0399	0.0063	2.315e-10	-----------++-	0	7.774	13	0.858	90969	402863	493832	0.960886	0.972824	0.949094
39	Yes	Lead	TJR	rs227732	17:54769890	T	C	0.2962	0.0076	0.2867	0.3274	0.0625	0.0104	1.607e-09	???++????????++	37	4.763	3	0.19	31240	289200	320440	1.06449	1.08642	1.04302	0	T	C	0.2962	1.0247	1.232e-05	1.04519	3.965e-08	1.05802	1.05e-06	1.05054	3.371e-07	1.06449	1.607e-09	1.07487	9.374e-08	1.05844	0.0001129	1.01197	0.5069	1.03015	0.1758	1.00803	0.699
40	Yes	Risk	AllOA	rs1401795	17:54839652	A	G	0.5002	0.0238	0.1804	0.5386	0.0266	0.0046	6.192e-09	+++++++-+++--+---+++	7.9	20.62	19	0.3582	179305	651438	830743	1.02696	1.03626	1.01774	0.9534	A	G	0.5002	1.02696	6.192e-09	1.04091	7.417e-11	1.05866	4.227e-10	1.03448	2.183e-06	1.0455	2.328e-07	1.06067	1.028e-07	1.02644	0.03365	1.04467	0.0003714	1.0405	0.02547	1.02942	0.08413
40	Yes	Risk	HipOA	rs1401796	17:54839759	A	C	0.5129	0.0114	0.4847	0.547	-0.0583	0.0091	1.432e-10	------+---++	0	10.416	11	0.4934	36523	317638	354161	0.943367	0.960343	0.92669	0.8909	A	C	0.5156	0.976188	1.403e-07	0.963002	8.115e-10	0.943367	1.432e-10	0.970543	2.983e-05	0.957337	3.692e-07	0.942236	7.345e-08	0.974433	0.03475	0.954183	0.0001317	0.953801	0.007692	0.971611	0.08594
40	Yes	Lead	KneeHipOA	rs9908159	17:54841961	T	C	0.509	0.0266	0.283	0.5524	0.0401	0.0061	4.44e-11	+++++++++-++-+	12.2	14.799	13	0.3201	90969	402863	493832	1.04091	1.05343	1.02854	0	T	C	0.509	1.02583	1.937e-08	1.04091	4.44e-11	1.05675	1.018e-09	1.03469	1.447e-06	1.04446	3.547e-07	1.06024	1.056e-07	1.02388	0.05253	1.04896	8.146e-05	1.04019	0.02507	1.03427	0.04331
41	No	Risk	HipOA	rs7222178	17:59652282	A	T	0.1947	0.0156	0.1592	0.231	0.0666	0.0115	7.354e-09	++-++++-+++-	56.1	25.034	11	0.009013	36523	317638	354161	1.06887	1.09323	1.04505	0.9872	A	T	0.197	1.01197	0.03875	1.02429	0.001898	1.06887	7.354e-09	1.0011	0.9026	1.05591	5.256e-07	1.09845	1.795e-11	1.01755	0.2602	0.9995	0.9727	1.00793	0.7233	1.0022	0.9183
41	No	Lead	THR	rs7212908	17:59654593	A	G	0.8025	0.0122	0.769	0.8413	-0.0935	0.0139	1.948e-11	----+------+--	0	11.828	13	0.5418	23022	296064	319086	0.910738	0.935891	0.886261	0	A	G	0.8025	0.988665	0.0467	0.976383	0.001971	0.936131	1.016e-08	0.997603	0.7892	0.947906	7.539e-07	0.910738	1.948e-11	0.983635	0.2831	0.996108	0.8001	0.987775	0.5807	0.994515	0.7939
42	No	Risk	TJR	rs2521348	17:67499717	T	C	0.3865	0.018	0.3673	0.457	0.0543	0.0087	4.353e-10	++++++++++---++	3.6	14.517	14	0.4119	40678	327728	368406	1.0558	1.07396	1.03795	0.9835	T	C	0.3883	1.01187	0.01108	1.03552	1.787e-08	1.05707	1.56e-09	1.02963	4.802e-05	1.0558	4.353e-10	1.07229	4.559e-10	1.05022	7.691e-05	0.99561	0.7235	0.985309	0.4217	0.987479	0.4618
42	No	Risk	HipOA	rs2521348	17:67499717	T	C	0.3908	0.0189	0.3673	0.45	0.0555	0.0092	1.56e-09	+-++++-++++-	30.3	15.777	11	0.1496	36523	317638	354161	1.05707	1.0763	1.03818
42	No	Lead	THR	rs2716212	17:67503653	A	G	0.6164	0.0137	0.551	0.6337	-0.0704	0.0112	3.56e-10	-+------+-----	0	12.554	13	0.4829	23022	296064	319086	0.932021	0.952706	0.911785	0	A	G	0.6164	0.988368	0.01186	0.965605	1.666e-08	0.946107	1.861e-09	0.970931	4.222e-05	0.947148	4.541e-10	0.932021	3.56e-10	0.951991	7.513e-05	1.00481	0.7002	1.0142	0.4315	1.01238	0.4756
43	Yes	Lead	AllOA	rs1039257158	18:77950448	T	C	0.0006	0.0001	0.0002	0.0006	1.2877	0.2219	6.557e-09	?+???????+??????????	0	0.368	1	0.5441	43133	309878	353011	3.62444	5.59916	2.34617		T	C	0.0006	3.62444	6.557e-09	NA	NA	NA	NA	NA	NA	NA	NA	NA	NA	NA	NA	NA	NA	NA	NA	NA	NA
44	No	Risk	KneeOA	rs2163832	19:10745764	T	C	0.321	0.0275	0.2552	0.38	0.0454	0.0076	2.73e-09	++++++++++-?-+	0	9.603	12	0.6507	62603	332423	395026	1.04645	1.06215	1.03097	?	T	C	0.3233	1.03179	1.419e-10	1.03448	2.468e-07	1.01613	0.09996	1.04645	2.73e-09	1.03128	0.0007467	1.01106	0.3492	1.0518	0.0001016	1.07337	8.202e-08	1.0739	0.0002235	1.0979	2.841e-07
44	No	Lead	AllOA	rs10405617	19:10752968	A	G	0.3194	0.0264	0.2479	0.379	0.0316	0.0049	9.325e-11	+++++-+-+++++-+-++++	1.1	19.211	19	0.4434	179305	651438	830743	1.0321	1.04206	1.02224	0	A	G	0.3194	1.0321	9.325e-11	1.03324	5.569e-07	1.01643	0.09541	1.04425	1.128e-08	1.03045	0.001041	1.01045	0.3756	1.05211	9.587e-05	1.07401	6.766e-08	1.07455	0.0002047	1.09834	2.627e-07
45	No	Lead	TJR	rs75621460	19:41833784	A	G	0.0263	0.0017	0.0235	0.039	0.188	0.0298	2.721e-10	+++++++-+----++	0	12.288	14	0.5831	40678	327728	368406	1.20683	1.27942	1.13837	0	A	G	0.0263	1.10109	1.064e-09	1.11628	3.611e-07	1.17727	3.248e-07	1.0979	0.0002285	1.20683	2.721e-10	1.22409	1.7e-07	1.23035	9.462e-07	1.09297	0.03455	1.11907	0.0502	1.13202	0.02221
45	No	Risk	AllOA	rs75621460	19:41833784	A	G	0.0256	0.0032	0.0145	0.039	0.0963	0.0158	1.064e-09	++-++?++++++-?++-+--	27.3	23.399	17	0.1367	177591	647127	824718	1.10109	1.13572	1.06751
46	Yes	Risk	FingerOA	rs11550348	19:46387344	A	G	0.1102	0.0191	0.0956	0.1426	-0.169	0.0291	6.195e-09	-----+--	0	6.494	7	0.4834	10818	255841	266659	0.844509	0.894076	0.79769	1	A	G	0.1188	0.986196	0.05017	1.01035	0.2752	0.986985	0.3511	1.01969	0.07609	1.00955	0.4755	1.00743	0.666	1.02798	0.1443	0.881703	9.071e-11	0.844509	6.195e-09	0.884087	6.126e-06
46	Yes	Lead	HandOA	rs8112559	19:46390455	C	G	0.8859	0.0147	0.8571	0.9043	0.1262	0.0194	7.317e-11	++++++-++++	19.7	12.453	10	0.2559	21208	285124	306332	1.13451	1.17848	1.09218	0	C	G	0.8859	1.01339	0.05952	0.988467	0.2204	1.01207	0.3932	0.979023	0.05317	0.988368	0.3792	0.990644	0.5837	0.969379	0.09887	1.13451	7.317e-11	1.18258	7.769e-09	1.12885	8.332e-06
47	No	Lead	THR	rs4252548	19:55879672	T	C	0.0241	0.0047	0.0203	0.038	0.3283	0.0365	2.492e-19	+-++-++++++?++	10	13.329	12	0.3456	22961	293511	316472	1.38861	1.49158	1.29274	0	T	C	0.0241	1.06962	5.95e-06	1.07079	0.0004509	1.25282	2.236e-15	1.00904	0.692	1.23306	1.77e-13	1.38861	2.492e-19	1.05919	0.1643	1.13281	0.001136	1.21082	0.001223	1.15512	0.008948
47	No	Risk	HipOA	rs4252548	19:55879672	T	C	0.0276	0.0068	0.02	0.0399	0.2254	0.0284	2.236e-15	++++++-+++--	15	12.944	11	0.297	36523	317638	354161	1.25282	1.32454	1.18499
47	No	Risk	TJR	rs4252548	19:55879672	T	C	0.0246	0.0059	0.0203	0.048	0.2095	0.0284	1.77e-13	+-+++-+++++++++	38.1	22.634	14	0.06649	40678	327728	368406	1.23306	1.30364	1.1663
48	Yes	Lead	KneeHipOA	rs551471509	19:9943264	T	C	0.9996	0.0002	0.9995	0.9999	-1.7382	0.3046	1.148e-08	??????--??????	0	0.015	1	0.902	38371	315644	354015	0.175837	0.319437	0.0967906	0	T	C	0.9996	0.412178	7.536e-05	0.175837	1.148e-08	NA	NA	NA	NA	NA	NA	NA	NA	NA	NA	NA	NA	NA	NA	NA	NA
49	Yes	Lead	THR	rs66989638	2:106689736	A	G	0.1272	0.0118	0.1191	0.1804	0.1098	0.0166	3.311e-11	+++++++++-+-++	0	9.092	13	0.766	23022	296064	319086	1.11605	1.15296	1.08033	0	A	G	0.1272	1.02603	0.0002107	1.03015	0.001313	1.0821	4.787e-09	1.00672	0.53	1.05096	0.0001224	1.11605	3.311e-11	0.961462	0.03461	1.05506	0.003738	1.15027	1.277e-07	1.07272	0.005271
49	Yes	Risk	HipOA	rs66989638	2:106689736	A	G	0.1326	0.0197	0.106	0.1812	0.0789	0.0135	4.787e-09	+++++++-+++-	0	7.399	11	0.7659	36523	317638	354161	1.0821	1.11111	1.05384
50	No	Lead	AllOA	rs62182810	2:204387482	A	G	0.5441	0.0326	0.2509	0.617	0.027	0.0046	3.818e-09	++++++-++++--+-+-++-	0	11.326	19	0.9124	179305	651438	830743	1.02737	1.03667	1.01815	0	A	G	0.5441	1.02737	3.818e-09	1.02122	0.0006624	1.0029	0.7524	1.02881	7.518e-05	1.01603	0.06727	1.00321	0.7721	1.02932	0.01959	1.02409	0.05153	1.0014	0.937	1.00823	0.6261
51	No	Lead	KneeHipOA	rs7581446	2:33423801	T	C	0.483	0.0196	0.3874	0.522	-0.0485	0.0074	4.873e-11	?-??-?--??-???	0	1.027	4	0.9057	58729	358687	417416	0.952657	0.966575	0.93894	0	T	C	0.483	0.97492	6.814e-07	0.952657	4.873e-11	0.955806	2.074e-05	0.945066	1.713e-10	0.95342	5.143e-07	0.957816	0.0005251	0.943839	1.866e-05	0.943839	0.0003756	0.947337	0.006837	0.946391	0.003054
51	No	Risk	KneeOA	rs7581446	2:33423801	T	C	0.4837	0.0231	0.3874	0.5245	-0.0565	0.0088	1.713e-10	?-??-?--???-??	0	1.73	4	0.7852	39113	290636	329749	0.945066	0.961508	0.928906
52	Yes	Risk	KneeOA	rs66906321	2:630070	T	C	0.1751	0.0109	0.1018	0.214	-0.0565	0.0094	1.706e-09	----------+--+	0	12.685	13	0.4724	63502	335819	399321	0.945066	0.962639	0.927814	0.9333	T	C	0.1758	0.971708	2.051e-06	0.951705	8.908e-10	0.95887	0.0004448	0.945066	1.706e-09	0.941294	8.047e-08	0.945917	0.0001228	0.921825	3.831e-07	0.969282	0.05369	0.968022	0.1708	0.973945	0.2347
52	Yes	Lead	KneeHipOA	rs74676797	2:633063	A	G	0.8184	0.0138	0.776	0.9029	0.0498	0.0081	6.385e-10	+++++-+++++-++	0	8.925	13	0.7786	90969	402863	493832	1.05106	1.06788	1.03451	0	A	G	0.8184	1.0287	2.495e-06	1.05106	6.385e-10	1.04331	0.0003832	1.0577	2.207e-09	1.06279	5.775e-08	1.05643	0.0001414	1.0821	7.564e-07	1.03015	0.06673	1.02419	0.3118	1.02696	0.2298
53	No	Risk	HipOA	rs2862851	2:70712802	T	C	0.4653	0.0242	0.3963	0.534	0.0655	0.009	3.859e-13	++++++---+--	0	8.01	11	0.7124	36523	317638	354161	1.06769	1.08669	1.04902	0.992	T	C	0.4684	1.03614	5.82e-15	1.04467	6.088e-13	1.06769	3.859e-13	1.03303	4.133e-06	1.0577	3.839e-11	1.0738	6.886e-11	1.03614	0.003284	1.07939	3.806e-10	1.06663	0.0002496	1.11071	3.237e-10
53	No	Risk	TJR	rs2862851	2:70712802	T	C	0.4715	0.0195	0.3924	0.535	0.0561	0.0085	3.839e-11	+++++++---+--++	0	10.103	14	0.7546	40678	327728	368406	1.0577	1.07547	1.04023
53	No	Risk	THR	rs2862851	2:70712802	T	C	0.4709	0.0162	0.391	0.534	0.0712	0.0109	6.886e-11	+--+++---+--++	23.9	17.073	13	0.196	23022	296064	319086	1.0738	1.09698	1.0511
53	No	Risk	ThumbOA	rs2862851	2:70712802	T	C	0.4637	0.0148	0.3928	0.4916	0.105	0.0167	3.237e-10	++++++++	0	5.296	7	0.6239	10559	236671	247230	1.11071	1.14767	1.07494
53	No	Lead	AllOA	rs3771501	2:70717653	A	G	0.4679	0.0197	0.3776	0.535	0.0357	0.0045	4.048e-15	+++++-+++++++-++---+	0	14.306	19	0.7656	179305	651438	830743	1.03634	1.04553	1.02724	0	A	G	0.4679	1.03634	4.048e-15	1.04446	8.804e-13	1.06705	6.591e-13	1.03334	3.55e-06	1.05675	8.289e-11	1.0724	1.599e-10	1.03614	0.003348	1.0808	1.912e-10	1.06652	0.0002694	1.11049	3.641e-10
53	No	Risk	KneeHipOA	rs3755381	2:70718695	T	C	0.4676	0.0233	0.3791	0.535	0.0442	0.0061	4.232e-13	++++++++++-+--	0	8.873	13	0.7824	90969	402863	493832	1.04519	1.05776	1.03277	0.992	T	C	0.4684	1.03614	6.165e-15	1.04519	4.232e-13	1.06705	6.574e-13	1.03407	2.194e-06	1.05675	7.986e-11	1.07251	1.453e-10	1.03562	0.003819	1.08177	1.222e-10	1.06641	0.0002722	1.10982	4.532e-10
53	No	Risk	HandOA	rs3771498	2:70720070	T	C	0.5206	0.012	0.4995	0.5471	-0.0794	0.0122	6.813e-11	------+--+-	0	7.89	10	0.6396	21208	285124	306332	0.92367	0.946023	0.901846	0.9198	T	C	0.5193	0.967539	3.677e-13	0.958678	3.432e-12	0.938756	2.103e-12	0.969088	8.527e-06	0.946107	6.136e-11	0.934634	5.65e-10	0.962809	0.001709	0.92367	6.813e-11	0.93688	0.0002136	0.902759	8.591e-10
54	No	Risk	TJR	rs6060355	20:33890061	A	G	0.367	0.0189	0.3323	0.42	-0.0645	0.0088	2.957e-13	-------+++-+---	1.7	14.24	14	0.432	40678	327728	368406	0.937536	0.953847	0.921504	0.6773	A	G	0.368	0.968313	8.643e-12	0.944689	1.74e-19	0.970737	0.001471	0.935008	3.637e-20	0.937536	2.957e-13	0.966282	0.002522	0.908918	4.097e-14	0.967635	0.008932	0.952276	0.008251	0.962135	0.02717
54	No	Risk	AllOA	rs2425061	20:33915571	A	G	0.628	0.0212	0.574	0.7463	0.0329	0.0047	2.139e-12	+++++-++++++++++---+	42.8	33.195	19	0.02282	179305	651438	830743	1.03345	1.04301	1.02397	0.7655	A	G	0.628	1.03345	2.139e-12	1.05781	2.658e-19	1.02891	0.002129	1.06962	2.009e-20	1.06503	7.6e-13	1.03293	0.004077	1.09911	4.989e-14	1.03324	0.009177	1.05127	0.006733	1.03894	0.02802
54	No	Lead	KneeOA	rs143384	20:34025756	A	G	0.5908	0.0242	0.542	0.7478	0.0722	0.0072	1.012e-23	++++++++++++++	9.8	14.416	13	0.3452	63502	335819	399321	1.07487	1.09015	1.05981	0	A	G	0.5908	1.03118	3.039e-11	1.0594	1.244e-20	1.02429	0.009079	1.07487	1.012e-23	1.06173	5.903e-12	1.02552	0.02426	1.10175	6.202e-15	1.03998	0.001578	1.05464	0.00345	1.03821	0.02876
54	No	Risk	KneeHipOA	rs143384	20:34025756	A	G	0.5923	0.0228	0.544	0.7478	0.0577	0.0062	1.244e-20	++++++++++++++	0	5.168	13	0.9713	90969	402863	493832	1.0594	1.07235	1.0466
54	No	Risk	TKR	rs143384	20:34025756	A	G	0.5984	0.0206	0.542	0.6302	0.0969	0.0124	6.202e-15	++++++++++	0	6.781	9	0.6599	18201	233883	252084	1.10175	1.12885	1.0753
55	No	Lead	THR	rs9981408	21:40017446	T	G	0.2341	0.0168	0.16	0.2936	0.0908	0.0129	2.206e-12	+-++--++++-+++	0	11.319	13	0.5841	23022	296064	319086	1.09505	1.12309	1.06771	0	T	G	0.2341	1.01532	0.004668	1.0247	0.0007161	1.05919	5.987e-08	1.00713	0.3949	1.06343	1.01e-09	1.09505	2.206e-12	1.02511	0.08709	0.992826	0.6149	0.991635	0.6823	1.01939	0.323
55	No	Risk	TJR	rs9981408	21:40017446	T	G	0.2328	0.0199	0.166	0.2958	0.0615	0.0101	1.01e-09	++-++--++++-+++	0	10.096	14	0.7551	40678	327728	368406	1.06343	1.08469	1.04259
56	Yes	Lead	TJR	rs9981884	21:40585633	A	G	0.4894	0.0193	0.4109	0.5082	-0.0489	0.0085	7.925e-09	-+------+-+-+--	43.9	24.974	14	0.03482	40678	327728	368406	0.952276	0.968274	0.936543	0	A	G	0.4894	0.976286	1.288e-07	0.966958	3.267e-08	0.956284	6.376e-07	0.967248	2.436e-06	0.952276	7.925e-09	0.952848	8.698e-06	0.94299	1.242e-06	0.956667	0.0002625	0.942141	0.0007107	0.965316	0.03382
57	Yes	Lead	KneeOA	rs11705555	22:28206912	A	C	0.7641	0.0286	0.73	0.8555	0.0512	0.0086	2.993e-09	+++++-++-++?+-	54.5	26.381	12	0.009475	62603	332423	395026	1.05253	1.07042	1.03494	0	A	C	0.7641	1.02102	0.0001365	1.03593	1.79e-06	1.01187	0.2827	1.05253	2.993e-09	1.03583	0.0006984	1.01096	0.4116	1.07799	4.492e-07	1.04154	0.005767	1.06003	0.007828	1.01877	0.3628
58	Yes	Lead	THR	rs12160491	22:38195796	A	G	0.7113	0.0257	0.623	0.7636	-0.0772	0.012	1.278e-10	--------+-----	0	12.549	13	0.4833	23022	296064	319086	0.925705	0.947735	0.904187	0	A	G	0.7113	0.980395	6.961e-05	0.967055	4.233e-07	0.940447	4.368e-10	0.978729	0.00498	0.943744	5.642e-10	0.925705	1.278e-10	0.963387	0.005086	0.985703	0.2883	0.979513	0.3029	0.978436	0.246
58	Yes	Risk	HipOA	rs12160491	22:38195796	A	G	0.7047	0.0251	0.623	0.7636	-0.0614	0.0098	4.368e-10	-------+---+	0	7.344	11	0.7706	36523	317638	354161	0.940447	0.958685	0.922556
58	Yes	Risk	TJR	rs12160491	22:38195796	A	G	0.7091	0.0278	0.62	0.7636	-0.0579	0.0093	5.642e-10	---------++-+--	7	15.055	14	0.3744	40678	327728	368406	0.943744	0.961104	0.926698
59	Yes	Lead	THR	rs2276749	3:11643465	T	C	0.0501	0.0066	0.0453	0.0633	-0.1504	0.0254	3.34e-09	------+--+-+--	0	9.175	13	0.7596	23022	296064	319086	0.860364	0.904279	0.818581	0	T	C	0.0501	0.979415	0.04426	0.951991	0.0003907	0.890208	1.974e-08	0.978045	0.1634	0.905018	3.723e-07	0.860364	3.34e-09	0.981081	0.4899	0.97268	0.2986	0.906196	0.009039	0.976286	0.5067
60	Yes	Lead	HipOA	rs781661531	3:187051013	T	C	0.9997	0	0.9997	0.9997	-2.2535	0.347	8.358e-11	????--??????	94.5	18.022	1	2.184e-05	17000	244775	261775	0.105031	0.207341	0.0532048	0	T	C	0.9997	0.648496	0.01345	0.415073	0.0002856	0.105031	8.358e-11	0.623504	0.1047	0.387051	0.002189	0.168167	4.304e-06	NA	NA	NA	NA	NA	NA	NA	NA
61	Yes	Lead	HipOA	rs747952496	3:188311659	A	G	0.0004	0.0001	0.0003	0.0004	1.9487	0.2964	4.907e-11	????++??????	95	19.895	1	8.18e-06	17000	244775	261775	7.01956	12.5489	3.92657	0	A	G	0.0004	1.81884	7.905e-06	2.55563	1.825e-07	7.01956	4.907e-11	2.36411	0.0004629	3.34177	1.025e-05	3.8725	5.152e-05	NA	NA	NA	NA	NA	NA	NA	NA
62	Yes	Lead	HipOA	rs9835230	3:189735461	A	G	0.2433	0.0079	0.2248	0.2517	0.0638	0.0105	1.339e-09	+++++++-++++	0	9.47	11	0.5786	36523	317638	354161	1.06588	1.08804	1.04417	0	A	G	0.2433	1.02183	4.848e-05	1.03738	2.446e-07	1.06588	1.339e-09	1.02655	0.001548	1.04812	2.088e-06	1.06332	1.385e-06	1.02809	0.05011	1.03283	0.02173	1.02644	0.1984	1.06354	0.001314
63	Yes	Lead	AllOA	rs62242105	3:20630395	A	G	0.3312	0.0168	0.0362	0.3535	-0.0289	0.0049	2.928e-09	--------------+-----	0	14.033	19	0.7818	179305	651438	830743	0.971514	0.980889	0.962228	0	A	G	0.3312	0.971514	2.928e-09	0.976969	0.0003546	0.981179	0.04671	0.970931	0.0001037	0.972972	0.00242	0.981866	0.1145	0.965219	0.006095	0.978632	0.0929	0.945539	0.002405	0.974822	0.1448
64	No	Risk	KneeHipOA	rs1546737	3:52407041	T	C	0.3296	0.0224	0.3098	0.391	0.0395	0.0065	1.264e-09	+++++-++--+---	32.7	19.305	13	0.114	90969	402863	493832	1.04029	1.05363	1.02712	0.5587	T	C	0.3259	1.02398	1.159e-06	1.04029	1.264e-09	1.06439	1.006e-10	1.02501	0.001104	1.06184	5.465e-11	1.08926	4.035e-13	1.05085	0.0001554	0.999	0.9383	0.996506	0.8503	1.01197	0.4979
64	No	Lead	THR	rs3774354	3:52817675	A	G	0.3712	0.012	0.3612	0.417	0.0932	0.0113	1.401e-16	+-++++++++++++	6.5	13.909	13	0.3803	23022	296064	319086	1.09768	1.12226	1.07364	0	A	G	0.3712	1.02081	1.131e-05	1.03583	1.818e-08	1.07037	2.453e-13	1.01654	0.02387	1.06897	2.811e-14	1.09768	1.401e-16	1.04781	0.0001912	0.9994	0.9615	0.99104	0.6189	1.01035	0.5466
64	No	Risk	TJR	rs3774354	3:52817675	A	G	0.3716	0.0135	0.3611	0.437	0.0667	0.0088	2.811e-14	+--+++++++--+++	42.3	24.279	14	0.04239	40678	327728	368406	1.06897	1.08757	1.0507
64	No	Risk	HipOA	rs2268023	3:52819327	A	T	0.4109	0.0166	0.3966	0.4518	0.0678	0.0092	1.556e-13	+++++++++--+	26.6	14.995	11	0.1827	36523	317638	354161	1.07015	1.08962	1.05103	0.8663	A	T	0.4066	1.02061	1.081e-05	1.0349	2.89e-08	1.07015	1.556e-13	1.01786	0.01399	1.06418	7.603e-13	1.09232	2.369e-15	1.04383	0.0005341	1.00381	0.7607	0.992429	0.6708	1.01319	0.4368
65	No	Risk	HipOA	rs6855246	4:103112470	A	G	0.9277	0.0189	0.876	0.9812	-0.1087	0.0188	7.94e-09	----------++	9.5	12.152	11	0.3523	36523	317638	354161	0.896999	0.930668	0.864549	0.586	A	G	0.9251	0.936693	2.438e-12	0.930531	6.037e-09	0.896999	7.94e-09	0.940729	2.14e-05	0.922194	3.86e-06	0.90321	8.77e-06	0.929043	0.003219	0.960886	0.1545	0.986985	0.7937	0.994117	0.8919
65	No	Lead	AllOA	rs13107325	4:103188709	T	C	0.0714	0.0151	0.0158	0.13	0.0783	0.0093	3.248e-17	+-+++?-++++--?--+--+	17.7	20.65	17	0.2423	177591	647127	824718	1.08145	1.10134	1.06191	0	T	C	0.0714	1.08145	3.248e-17	1.07659	1.829e-09	1.1086	3.596e-08	1.06727	4.948e-06	1.08578	2.286e-06	1.11104	3.696e-06	1.05739	0.0246	1.05454	0.05915	1.02388	0.6536	1.01593	0.7232
65	No	Risk	KneeHipOA	rs13107325	4:103188709	T	C	0.0726	0.0162	0.0158	0.13	0.0738	0.0123	1.829e-09	+++++++++-?+-+	0.6	12.067	12	0.4403	90070	399467	489537	1.07659	1.10286	1.05095
66	Yes	Lead	AllOA	rs11729628	4:121584282	T	G	0.2393	0.0091	0.0115	0.2576	-0.0313	0.0053	4.736e-09	--+--++----+-+-+----	0	17.678	19	0.5441	179305	651438	830743	0.969185	0.979305	0.959169	0	T	G	0.2393	0.969185	4.736e-09	0.969088	1.149e-05	0.975212	0.01746	0.963098	6.693e-06	0.962906	0.0001398	0.970737	0.0199	0.946769	0.0001109	0.958103	0.002775	0.944594	0.00566	0.932207	0.0003406
67	No	Lead	THR	rs1913707	4:13039440	A	G	0.6045	0.0181	0.5713	0.679	0.0826	0.0111	1.226e-13	+++++++++-++++	0	10.791	13	0.6283	23022	296064	319086	1.08611	1.11	1.06273	0	A	G	0.6045	1.03334	1.392e-12	1.04279	1.461e-11	1.07004	1.824e-13	1.02716	0.0002055	1.06631	1.251e-13	1.08611	1.226e-13	1.04467	0.0003993	1.05485	1.607e-05	1.05517	0.002641	1.06951	7.029e-05
67	No	Risk	TJR	rs1913707	4:13039440	A	G	0.6062	0.0182	0.5722	0.672	0.0642	0.0087	1.251e-13	+---++++++-+-++	29.3	19.798	14	0.1366	40678	327728	368406	1.06631	1.08464	1.04828
67	No	Risk	HipOA	rs1913707	4:13039440	A	G	0.6043	0.0169	0.5722	0.679	0.0677	0.0092	1.824e-13	++++++++--++	47.2	20.85	11	0.03496	36523	317638	354161	1.07004	1.08951	1.05092
67	No	Risk	AllOA	rs1913707	4:13039440	A	G	0.6062	0.0148	0.5743	0.672	0.0328	0.0046	1.392e-12	++-++--+++---+++++++	39.5	31.408	19	0.0364	179305	651438	830743	1.03334	1.0427	1.02407
67	No	Risk	KneeHipOA	rs1913707	4:13039440	A	G	0.6075	0.0162	0.573	0.672	0.0419	0.0062	1.461e-11	++-+++++---+-+	39.7	21.551	13	0.06272	90969	402863	493832	1.04279	1.05554	1.0302
68	Yes	Lead	THR	rs75686861	4:145621328	A	G	0.0946	0.0083	0.0829	0.1268	0.1145	0.0193	3.039e-09	+-++++++++--++	6	13.824	13	0.3863	23022	296064	319086	1.12131	1.16454	1.07969	0	A	G	0.0946	1.02665	0.001005	1.03967	0.0002947	1.08665	1.243e-07	1.01511	0.2309	1.08405	8.1e-08	1.12131	3.039e-09	1.03365	0.1261	1.01765	0.4106	1.02245	0.4658	0.985506	0.6198
69	No	Risk	TKR	rs4865462	4:1690642	A	G	0.529	0.0156	0.4796	0.5546	0.0779	0.0122	1.721e-10	++++++-+++	0	4.182	9	0.8991	18201	233883	252084	1.08101	1.10717	1.05547	0.2476	A	G	0.5274	1.02696	5.302e-09	1.03272	1.331e-07	1.02409	0.008767	1.03873	8.925e-08	1.04949	1.67e-08	1.02368	0.03381	1.08101	1.721e-10	1.01847	0.1359	1.05317	0.003612	1.02132	0.2103
69	No	Risk	HipOA	rs798756	4:1707447	T	C	0.1936	0.0115	0.1746	0.263	-0.0683	0.0114	2.238e-09	-------+--++	28.4	15.365	11	0.1664	36523	317638	354161	0.93398	0.955084	0.913343	0.8983	T	C	0.1932	0.967926	1.42e-08	0.953229	4.107e-10	0.93398	2.238e-09	0.960213	4.915e-06	0.924132	3.286e-13	0.921088	3.91e-09	0.929415	1.977e-06	0.99372	0.6854	0.99362	0.7775	1.01816	0.4012
69	No	Risk	AllOA	rs11731421	4:1749160	A	G	0.3457	0.0362	0.314	0.6821	0.0306	0.0048	1.875e-10	++-+++++++++++-+-+++	0	14.374	19	0.7615	179305	651438	830743	1.03107	1.04082	1.02142	0.1279	A	G	0.3457	1.03107	1.875e-10	1.03946	1.935e-09	1.03376	0.000508	1.0431	1.876e-08	1.05834	3.006e-10	1.03614	0.002151	1.07562	1.284e-08	1.04561	0.0005115	1.0739	0.0001089	1.03894	0.02881
69	No	Risk	KneeOA	rs7680647	4:1750487	T	C	0.6314	0.0413	0.3406	0.672	-0.0442	0.0078	1.24e-08	--?----------+	0	6.402	12	0.8945	58885	325842	384727	0.956763	0.971502	0.942247	0.1281	T	C	0.6294	0.971222	1.858e-09	0.964255	3.555e-08	0.972875	0.004347	0.956763	1.24e-08	0.951134	1.963e-08	0.976383	0.03724	0.928393	5.15e-09	0.953229	0.0003228	0.938193	0.0004735	0.96841	0.06351
69	No	Risk	THR	rs744658	4:1755074	T	C	0.7981	0.0086	0.732	0.8032	0.0818	0.0138	2.742e-09	++-++++++++-++	0	10.539	13	0.6493	23022	296064	319086	1.08524	1.11499	1.05628	0.9152	T	C	0.7975	1.03314	9.885e-09	1.05012	1.471e-10	1.06865	4.359e-09	1.04342	1.566e-06	1.07983	6.22e-13	1.08524	2.742e-09	1.06962	9.066e-06	1.0144	0.3493	1.01816	0.4166	0.988665	0.5846
69	No	Lead	TJR	rs1530586	4:1760927	T	C	0.8001	0.0113	0.742	0.8073	0.0823	0.0108	3.343e-14	++++++++-+++-++	0	7.779	14	0.9005	40678	327728	368406	1.08578	1.10901	1.06304	0	T	C	0.8001	1.03303	1.765e-08	1.05317	1.995e-11	1.0694	4.619e-09	1.04823	1.503e-07	1.08578	3.343e-14	1.0847	5.705e-09	1.08622	8.52e-08	1.01207	0.4332	1.01268	0.5718	0.985506	0.4899
69	No	Risk	KneeHipOA	rs59163323	4:1763318	A	G	0.2001	0.0086	0.1805	0.254	-0.0562	0.008	2.924e-12	-?--------++-+	0	7.893	12	0.7934	79873	389584	469457	0.94535	0.96029	0.930643	0.9534	A	G	0.1998	0.966668	1.016e-08	0.94535	2.924e-12	0.930345	2.46e-09	0.949804	5.029e-08	0.921272	1.366e-13	0.922286	1.135e-08	0.917961	5.551e-08	0.988072	0.4414	0.988566	0.6111	1.01319	0.5432
70	Yes	Lead	AllOA	rs201194999	4:66666895	T	C	0.3011	0.0631	0.0043	0.3145	-0.1264	0.0213	3.054e-09	?-???????-??????????	0	0.101	1	0.7509	43133	309878	353011	0.881262	0.918831	0.845229	0	T	C	0.3011	0.881262	3.054e-09	0.88285	1.158e-07	0.873105	3.427e-06	0.896193	7.161e-06	0.861569	0.000955	0.915944	0.1964	0.820288	0.003071	0.859934	0.0182	0.869532	0.0906	0.878622	0.1214
70	Yes	Risk	SpineOA	rs201194999	4:66666895	T	C	0.305	0.0275	0.0043	0.3075	-0.1668	0.0293	1.239e-08	-????-?????	0	0.04	1	0.8411	7173	203448	210621	0.846369	0.896396	0.799134
71	Yes	Lead	HandOA	rs1560080	5:115338732	A	G	0.8252	0.0129	0.8141	0.8796	-0.0916	0.016	9.614e-09	---------+-	0	7.999	10	0.6289	21208	285124	306332	0.91247	0.941538	0.8843	0	A	G	0.8252	0.979905	0.0008113	0.980493	0.01501	1.0015	0.903	0.966475	0.0002879	0.987677	0.2743	1.0004	0.976	0.95361	0.003063	0.91247	9.614e-09	0.917594	0.000163	0.932301	0.001283
72	Yes	Risk	TJR	rs17677555	5:127852612	C	G	0.2556	0.0198	0.184	0.2718	0.0588	0.0098	1.666e-09	++-+++++++-++++	16.4	16.739	14	0.2703	40678	327728	368406	1.06056	1.08113	1.04039	0.4599	C	G	0.2546	1.03035	1.104e-08	1.04645	9.961e-11	1.06141	9.695e-09	1.04196	5.038e-07	1.06056	1.666e-09	1.07283	2.079e-08	1.04781	0.0007956	1.02347	0.1005	1.01847	0.3739	1.01359	0.4845
72	Yes	Risk	AllOA	rs17677555	5:127852612	C	G	0.2546	0.0211	0.0714	0.2718	0.0299	0.0052	1.104e-08	+++++--++++---++++++	35.6	29.489	19	0.05867	179305	651438	830743	1.03035	1.04091	1.0199
72	Yes	Risk	HipOA	rs17677724	5:128015370	T	C	0.1611	0.0114	0.126	0.1711	0.0723	0.0123	3.535e-09	+++++++++--+	9.1	12.107	11	0.3556	36523	317638	354161	1.07498	1.10121	1.04937	0.839	T	C	0.1622	1.03417	5.597e-08	1.0558	5.869e-11	1.07498	3.535e-09	1.04718	1.912e-06	1.07101	2.803e-09	1.08992	6.01e-09	1.04886	0.003862	1.04949	0.003595	1.05971	0.01641	1.05749	0.01373
72	Yes	Risk	THR	rs17677724	5:128015370	T	C	0.1636	0.0087	0.126	0.1714	0.0861	0.0148	6.01e-09	++-+++++++-+++	11.7	14.721	13	0.3251	23022	296064	319086	1.08992	1.12199	1.05875
72	Yes	Lead	KneeHipOA	rs17615906	5:128018413	T	C	0.8387	0.0114	0.8278	0.914	-0.0543	0.0082	3.757e-11	---------+----	0	10.322	13	0.6674	90969	402863	493832	0.947148	0.962493	0.932047	0	T	C	0.8387	0.966765	3.658e-08	0.947148	3.757e-11	0.935569	4.719e-08	0.949044	4.884e-08	0.936131	8.883e-09	0.92626	2.018e-07	0.947053	0.000921	0.945917	0.0007814	0.943178	0.0155	0.940729	0.007057
73	Yes	Lead	HandOA	rs10062749	5:141805088	T	G	0.2691	0.0116	0.2224	0.294	0.0814	0.0136	2.041e-09	++++++-++++	0	9.195	10	0.5137	21208	285124	306332	1.0848	1.11411	1.05627	0	T	G	0.2691	1.02727	1.456e-07	1.03159	5.546e-06	1.0027	0.7881	1.04519	2.786e-08	1.01847	0.05679	1.0009	0.9412	1.04404	0.001556	1.0848	2.041e-09	1.08915	1.417e-05	1.11182	1.289e-08
73	Yes	Risk	ThumbOA	rs10062749	5:141805088	T	G	0.267	0.0125	0.2227	0.289	0.106	0.0186	1.289e-08	++++++++	0	5.974	7	0.5428	10559	236671	247230	1.11182	1.1531	1.07202
73	Yes	Risk	KneeOA	rs10038860	5:141809938	A	G	0.274	0.0208	0.0987	0.302	0.046	0.0079	5.618e-09	+++++++++-++++	10.1	14.456	13	0.3426	63502	335819	399321	1.04707	1.06341	1.03099	0.9551	A	G	0.2737	1.02757	9.306e-08	1.03396	9.243e-07	1.0028	0.7843	1.04707	5.618e-09	1.02163	0.02411	1.0031	0.803	1.04949	0.0003592	1.07767	3.013e-08	1.08156	5.932e-05	1.10617	5.09e-08
74	No	Risk	HipOA	rs4073717	5:170864021	T	G	0.2013	0.0061	0.1905	0.2133	-0.0672	0.0113	2.535e-09	-------+----	2.8	11.313	11	0.4174	36523	317638	354161	0.935008	0.955947	0.914528	0.2188	T	G	0.2005	0.981081	0.0007209	0.960213	9.28e-08	0.935008	2.535e-09	0.972388	0.001503	0.942047	2.182e-08	0.930624	1.577e-07	0.945066	0.0001985	0.973361	0.07561	0.979415	0.3491	0.976774	0.27
74	No	Lead	KneeHipOA	rs3884606	5:170871074	A	G	0.5229	0.0212	0.5048	0.5849	-0.0374	0.0061	8.956e-10	--------++-+--	25.1	17.348	13	0.1839	90969	402863	493832	0.963291	0.974877	0.951842	0	A	G	0.5229	0.977556	6.245e-07	0.963291	8.956e-10	0.950944	2.966e-08	0.972388	7.756e-05	0.956093	1.662e-07	0.948001	1.278e-06	0.969766	0.01086	0.969863	0.01186	0.954565	0.008241	0.962328	0.02119
75	Yes	Lead	KneeOA	rs2066928	5:30843787	A	G	0.4825	0.0394	0.437	0.9224	-0.0412	0.0072	1.199e-08	---------+++--	0	11.167	13	0.5968	63502	335819	399321	0.959637	0.973275	0.94619	0	A	G	0.4825	0.980003	1.261e-05	0.970154	1.002e-06	0.980395	0.03037	0.959637	1.199e-08	0.968313	0.0001865	0.980101	0.06899	0.949804	2.65e-05	0.975895	0.04757	0.960982	0.02431	0.962135	0.02141
76	Yes	Risk	HipOA	rs10940168	5:67823586	A	G	0.3942	0.0142	0.3731	0.417	-0.0534	0.0092	7.737e-09	----------+-	47.7	21.035	11	0.03301	36523	317638	354161	0.948001	0.96525	0.93106	1	A	G	0.3973	0.9991	0.8427	0.992429	0.2235	0.948001	7.737e-09	1.0139	0.05735	0.976383	0.006107	0.936599	5.163e-09	1.03056	0.01519	1.0139	0.2554	1.00371	0.737	1.03149	0.07082
76	Yes	Lead	THR	rs56132153	5:67825133	A	C	0.6056	0.0134	0.583	0.6262	0.0661	0.0112	3.799e-09	+++++++++--+++	50.7	26.387	13	0.01508	23022	296064	319086	1.06833	1.09204	1.04514	0	A	C	0.6056	1.0009	0.8415	1.00753	0.2318	1.05475	8.023e-09	0.9859	0.0504	1.02378	0.007068	1.06833	3.799e-09	0.969573	0.01245	0.986887	0.2889	0.992429	0.6755	0.970737	0.08528
77	Yes	Risk	HandOA	rs7748189	6:18385889	A	G	0.7315	0.0146	0.7123	0.7938	0.0799	0.0137	6.134e-09	++++++-++++	0	7.201	10	0.7063	21208	285124	306332	1.08318	1.11266	1.05448	0.4186	A	G	0.7315	1.01136	0.02795	1.003	0.6617	1.0141	0.1724	0.996905	0.6989	0.998901	0.9128	1.00713	0.5675	0.993024	0.6077	1.08318	6.134e-09	1.11862	2.215e-08	1.07778	7.461e-05
77	Yes	Lead	FingerOA	rs9396861	6:18404133	A	C	0.6097	0.0181	0.597	0.699	0.1181	0.0182	9.347e-11	++++++++	0	2.288	7	0.9422	10818	255841	266659	1.12536	1.16622	1.08592	0	A	C	0.6097	1.00833	0.1014	0.991933	0.2574	1.00471	0.6426	0.984915	0.07597	0.988764	0.2046	0.994714	0.6417	0.975895	0.05378	1.09046	1.683e-08	1.12536	9.347e-11	1.06492	0.0002679
78	No	Lead	HipOA	rs79220007	6:26098474	T	C	0.9265	0.0134	0.9083	0.993	-0.1059	0.0177	2.215e-09	-------+-+++	0	9.973	11	0.5328	36523	317638	354161	0.899515	0.931268	0.868844	0	T	C	0.9265	0.95552	2.757e-07	0.948285	1.201e-05	0.899515	2.215e-09	0.966572	0.01796	0.937724	8.531e-05	0.904023	1.279e-06	0.964737	0.1291	1.01704	0.4936	1.0497	0.1668	0.978045	0.4924
79	No	Lead	KneeHipOA	rs2856821	6:33046742	T	C	0.7896	0.0113	0.783	0.8303	0.0461	0.0079	5.706e-09	+++-?-++--+?++	32	16.181	11	0.1346	82391	374490	456881	1.04718	1.06352	1.03109	0	T	C	0.7896	1.03262	4.318e-08	1.04718	5.706e-09	1.04844	3.761e-05	1.04571	1.103e-06	1.05454	1.521e-06	1.05096	0.0005655	1.06375	7.483e-05	1.02235	0.1579	1.01116	0.6226	1.0145	0.5148
80	Yes	Lead	TJR	rs2038740	6:35114542	T	C	0.7218	0.0205	0.6938	0.7903	-0.0585	0.0095	6.195e-10	--+--+----++---	0.7	14.105	14	0.4419	40678	327728	368406	0.943178	0.960904	0.925779	0	T	C	0.7218	0.980493	9.837e-05	0.969766	5.938e-06	0.950184	4.143e-07	0.976188	0.002218	0.943178	6.195e-10	0.940071	3.77e-07	0.957528	0.001236	0.985013	0.2706	0.994217	0.7737	0.95772	0.0228
81	No	Risk	TJR	rs9472367	6:44774597	T	C	0.2654	0.0155	0.2163	0.283	0.0657	0.0096	7.696e-12	+++++++++++++++	0	6.874	14	0.9394	40678	327728	368406	1.06791	1.08819	1.048	0.4583	T	C	0.2637	1.02675	3.341e-07	1.04123	5.452e-09	1.07197	1.012e-11	1.02491	0.002365	1.06791	7.696e-12	1.08166	2.011e-10	1.05454	0.0001088	1.02696	0.05511	1.00733	0.721	1.01308	0.4974
81	No	Risk	HipOA	rs6908606	6:44998888	A	G	0.711	0.0204	0.6931	0.7513	-0.0688	0.0099	3.862e-12	-----------+	0	5.519	11	0.9034	36523	317638	354161	0.933513	0.951804	0.915574	0.5555	A	G	0.7077	0.976286	1.642e-06	0.962809	1.686e-08	0.933513	3.862e-12	0.980003	0.00974	0.939507	2.11e-11	0.92118	7.364e-12	0.956763	0.0009271	0.96841	0.0172	0.987183	0.5136	0.982751	0.3503
81	No	Risk	KneeHipOA	rs12193102	6:45145402	C	G	0.6131	0.0223	0.6046	0.981	-0.0525	0.0089	3.495e-09	??????--??+???	0	0.347	2	0.8408	39270	319040	358310	0.948854	0.965551	0.932446	0.3176	C	G	0.6125	0.976969	6.802e-05	0.948854	3.495e-09	0.921733	1.131e-09	0.964062	0.0008379	0.937255	2.191e-09	0.921456	1.103e-08	0.942141	8.287e-05	0.973945	0.1623	0.975798	0.2695	0.954565	0.03089
81	No	Lead	THR	rs17288390	6:45384018	T	C	0.6476	0.0202	0.6325	0.6884	-0.0813	0.0114	9.161e-13	-+-------+----	0	11.063	13	0.6056	23022	296064	319086	0.921917	0.942748	0.901547	0	T	C	0.6476	0.987677	0.009017	0.977458	0.0003457	0.947053	7.123e-09	0.998601	0.8483	0.945823	3.265e-10	0.921917	9.161e-13	0.97609	0.05638	0.995809	0.7403	1.01207	0.5231	0.998701	0.942
82	No	Risk	TJR	rs80287694	6:55636940	A	G	0.8917	0.0154	0.842	0.9183	-0.0874	0.0138	2.598e-10	+--------+-----	10	15.559	14	0.3411	40678	327728	368406	0.91631	0.941433	0.891859	0.8624	A	G	0.8915	0.982652	0.01715	0.953897	1.393e-06	0.901766	1.613e-12	0.97268	0.01509	0.91631	2.598e-10	0.878271	2.434e-13	0.975017	0.2002	0.987874	0.5491	0.99005	0.7439	1.00642	0.825
82	No	Lead	THR	rs9475400	6:55638258	T	C	0.0979	0.0139	0.0747	0.154	0.1357	0.0184	1.729e-13	++++++++-+++++	34.2	19.753	13	0.1015	23022	296064	319086	1.14534	1.1874	1.10477	0	T	C	0.0979	1.01908	0.01319	1.04561	1.031e-05	1.11449	8.029e-13	1.02347	0.04868	1.09275	6.514e-10	1.14534	1.729e-13	1.02757	0.1852	1.00854	0.6849	1.01329	0.6769	0.986196	0.6408
82	No	Risk	HipOA	rs9475400	6:55638258	T	C	0.0987	0.0126	0.0747	0.154	0.1084	0.0151	8.029e-13	++++++++++++	26.3	14.927	11	0.1859	36523	317638	354161	1.11449	1.14797	1.08199
83	No	Lead	THR	rs12209223	6:76164589	A	C	0.1106	0.0111	0.076	0.1344	0.1968	0.0175	1.921e-29	+++++-++++-+++	3.8	13.51	13	0.4092	23022	296064	319086	1.2175	1.25998	1.17645	0	A	C	0.1106	1.03293	1.059e-05	1.0519	2.644e-07	1.15004	1.878e-22	1.00864	0.4542	1.12154	6.624e-17	1.2175	1.921e-29	1.02276	0.2575	1.02183	0.2703	1.01908	0.4973	1.05517	0.04144
83	No	Risk	HipOA	rs12209223	6:76164589	A	C	0.1117	0.0125	0.076	0.1345	0.1398	0.0143	1.878e-22	++++++++++-+	61.1	28.269	11	0.002944	36523	317638	354161	1.15004	1.18273	1.11826
83	No	Risk	TJR	rs12209223	6:76164589	A	C	0.1091	0.0116	0.07	0.1342	0.1147	0.0137	6.624e-17	++++++-++++--++	0	11.761	14	0.6255	40678	327728	368406	1.12154	1.15206	1.09182
84	Yes	Lead	TJR	rs116934101	7:101775597	A	G	0.2658	0.023	0.2473	0.3106	0.0591	0.0102	7.116e-09	+++?+-++-+++-++	29.8	18.518	13	0.1388	39115	320815	359930	1.06088	1.0823	1.03988	0	A	G	0.2658	1.02583	1.58e-05	1.04289	7.119e-07	1.05295	2.191e-05	1.03676	0.0005224	1.06088	7.116e-09	1.0594	9.333e-06	1.06823	5.49e-06	1.03056	0.07828	1.02357	0.2461	1.04991	0.01087
85	Yes	Lead	AllOA	rs12667224	7:114024316	A	G	0.5198	0.0221	0.4948	0.6832	-0.0274	0.0045	1.661e-09	-------+--+++--+--++	0	16.914	19	0.5957	179305	651438	830743	0.972972	0.981591	0.964428	0	A	G	0.5198	0.972972	1.661e-09	0.976774	0.0001112	0.972486	0.002007	0.972875	9.912e-05	0.985703	0.09071	0.985999	0.1992	0.972875	0.0236	0.953229	7.632e-05	0.960886	0.023	0.958103	0.01011
86	No	Lead	THR	rs143083812	7:128843410	T	C	0.0011	0.0002	0.0006	0.0013	1.1947	0.1759	1.113e-11	+??+????????++	15.8	3.565	3	0.3124	20759	258039	278798	3.30257	4.66206	2.33951	0	T	C	0.0011	1.22226	0.03249	1.92072	2.291e-07	2.8962	8.209e-11	1.27112	0.1796	2.08465	8.439e-07	3.30257	1.113e-11	1.0662	0.812	NA	NA	NA	NA	NA	NA
86	No	Risk	HipOA	rs143083812	7:128843410	T	C	0.0011	0.0002	0.0005	0.0013	1.0634	0.1637	8.209e-11	+??+++??????	1.4	3.044	3	0.3849	25226	280411	305637	2.8962	3.99182	2.1013
87	Yes	Lead	KneeHipOA	rs571734653	7:137143697	A	C	0.0003	0	0.0003	0.0003	1.7969	0.3082	5.559e-09	??????++??????	78.2	4.584	1	0.03227	38371	315644	354015	6.03092	11.0338	3.29643	0	A	C	0.0003	2.81877	3.994e-06	6.03092	5.559e-09	9.02321	4.333e-08	5.76497	4.245e-06	5.09266	7.704e-06	6.77541	9.933e-06	NA	NA	NA	NA	NA	NA	NA	NA
88	Yes	Lead	TKR	rs7787744	7:150521096	A	G	0.6662	0.0286	0.5909	0.7224	0.0779	0.0128	1.292e-09	++++++++++	15.3	10.622	9	0.3025	18201	233883	252084	1.08101	1.10848	1.05423	0	A	G	0.6662	1.01715	0.0004137	1.02778	1.837e-05	1.01481	0.12	1.03915	2.391e-07	1.03946	1.609e-05	1.0144	0.2196	1.08101	1.292e-09	1.00401	0.7571	0.979023	0.2675	1.00773	0.6685
89	No	Lead	HipOA	rs111844273	7:18436337	A	G	0.0209	0.0039	0.0127	0.032	0.2317	0.0325	1.049e-12	++++++-+++++	13.3	12.681	11	0.3147	36523	317638	354161	1.26074	1.34366	1.18294	0	A	G	0.0209	1.03624	0.03091	1.10164	1.477e-05	1.26074	1.049e-12	1.01288	0.6302	1.15847	9.322e-07	1.28917	2.839e-11	1.04206	0.3415	1.04833	0.2739	1.07552	0.2138	1.04133	0.4788
89	No	Risk	THR	rs111844273	7:18436337	A	G	0.0222	0.0029	0.0117	0.032	0.254	0.0382	2.839e-11	+--+--+-++-?++	7.8	13.011	12	0.3682	22961	293511	316472	1.28917	1.3894	1.19618
90	No	Risk	TJR	rs10956488	8:130717755	A	G	0.843	0.0135	0.8177	0.8657	0.0834	0.0118	1.557e-12	-+++++-+++++-++	41.4	23.872	14	0.04748	40678	327728	368406	1.08698	1.11241	1.06213	0.7096	A	G	0.8375	1.02644	3.213e-05	1.04175	1.199e-06	1.09439	7.177e-13	1.01939	0.04836	1.08698	1.557e-12	1.12199	3.592e-14	1.03241	0.05607	0.9996	0.9805	1.03987	0.09631	1.02092	0.358
90	No	Lead	THR	rs11984666	8:130730280	A	C	0.199	0.0119	0.1751	0.227	-0.1086	0.0136	1.689e-15	----------+---	14.2	15.149	13	0.2982	23022	296064	319086	0.897089	0.921323	0.873493	0	A	C	0.199	0.976579	2.709e-05	0.966765	8.073e-06	0.921456	5.177e-13	0.986196	0.1138	0.933607	8.357e-11	0.897089	1.689e-15	0.984029	0.2818	0.987183	0.3955	0.959829	0.06008	0.980297	0.3376
90	No	Risk	HipOA	rs765002298	8:130733847	D	I	0.1966	0.0151	0.1753	0.2173	-0.1063	0.0134	1.753e-15	?-?---??????	0	0.236	3	0.9716	27336	277909	305245	0.899155	0.923083	0.875847	?	D	I	0.2102	0.975407	8.239e-05	0.955615	7.523e-07	0.899155	1.753e-15	0.980885	0.07999	0.923948	2.327e-11	0.885148	3.115e-15	0.97064	0.07428	0.982652	0.3856	0.966862	0.1715	0.983734	0.4763
91	Yes	Risk	KneeHipOA	rs80308593	9:110403802	C	G	0.8465	0.0097	0.826	0.9286	0.0575	0.0086	1.898e-11	++++++++---+-+	0	12.195	13	0.5118	90969	402863	493832	1.05919	1.07719	1.04148	0.7105	C	G	0.8464	1.03469	8.598e-08	1.05919	1.898e-11	1.0945	1.261e-12	1.043	2.337e-05	1.08145	8.636e-11	1.11293	5.87e-12	1.05897	0.0008354	1.0455	0.009564	1.0248	0.3259	1.0286	0.2316
91	Yes	Lead	THR	rs79895530	9:110416422	T	C	0.13	0.0088	0.1115	0.1487	-0.1246	0.0165	3.859e-14	-+------------	0	8.034	13	0.8414	23022	296064	319086	0.88285	0.911867	0.854756	0	T	C	0.13	0.971611	1.859e-05	0.948001	2.976e-09	0.904385	7.038e-14	0.967635	0.001564	0.920627	9.378e-11	0.88285	3.859e-14	0.950754	0.005303	0.967732	0.07182	0.990248	0.7136	0.97609	0.3357
91	Yes	Risk	HipOA	rs79895530	9:110416422	T	C	0.1323	0.009	0.1115	0.159	-0.1005	0.0134	7.038e-14	------++----	0	7.049	11	0.7951	36523	317638	354161	0.904385	0.928452	0.880942
91	Yes	Risk	TJR	rs79752115	9:110428477	A	C	0.1193	0.0072	0.1048	0.138	-0.0876	0.0133	3.925e-11	-++--------+---	0	13.5	14	0.4876	40678	327728	368406	0.916127	0.940322	0.892555	0.8087	A	C	0.1199	0.971319	3.679e-05	0.945066	2.548e-09	0.902307	2.773e-13	0.964351	0.001	0.916127	3.925e-11	0.880205	7.971e-14	0.943461	0.001988	0.959637	0.03056	0.9687	0.2522	0.959925	0.1171
92	No	Risk	AllOA	rs4979341	9:116905543	T	C	0.2746	0.039	0.231	0.599	0.0316	0.0052	1.386e-09	+-?++++++++-+++++-++	11.1	20.24	18	0.3195	170700	641469	812169	1.0321	1.04268	1.02164	0.1752	T	C	0.2746	1.0321	1.386e-09	1.04645	1.279e-10	1.02829	0.006923	1.05211	7.66e-10	1.06418	8.307e-11	1.05285	2.92e-05	1.08329	4.596e-09	1.04175	0.004277	1.07401	0.0002997	1.06311	0.001073
92	No	Lead	KneeHipOA	rs72760655	9:116916214	A	C	0.3309	0.0215	0.255	0.4168	0.0465	0.0065	5.974e-13	++++++++--++-+	13.9	15.095	13	0.3015	90969	402863	493832	1.0476	1.06103	1.03434	0	A	C	0.3309	1.02798	1.059e-08	1.0476	5.974e-13	1.043	1.07e-05	1.05012	7.254e-11	1.06492	3.442e-12	1.05813	1.115e-06	1.08145	1.252e-09	1.03894	0.003137	1.04227	0.02644	1.07058	0.0001126
92	No	Risk	KneeOA	rs72760655	9:116916214	A	C	0.3317	0.0235	0.255	0.4168	0.0489	0.0075	7.254e-11	++++++++--++-+	16.5	15.568	13	0.2733	63502	335819	399321	1.05012	1.06567	1.03479
92	No	Risk	TJR	rs737142	9:116929327	T	C	0.6661	0.0179	0.6225	0.739	-0.0639	0.009	1.013e-12	-++---+--------	12.7	16.045	14	0.3107	40678	327728	368406	0.938099	0.954793	0.921696	0.9172	T	C	0.6642	0.974433	6.354e-08	0.955902	1.814e-12	0.95705	3.725e-06	0.953801	2.124e-10	0.938099	1.013e-12	0.943933	5.337e-07	0.923855	5.577e-10	0.960213	0.001534	0.960886	0.03103	0.931182	4.608e-05
92	No	Risk	TKR	rs7023177	9:116935696	C	G	0.6682	0.0193	0.6179	0.735	-0.08	0.0128	4.273e-10	-+---++---	35.8	14.01	9	0.122	18201	233883	252084	0.923116	0.946568	0.900246	0.8749	C	G	0.6649	0.974043	4.226e-08	0.955902	2.205e-12	0.958007	6.406e-06	0.953897	2.534e-10	0.938286	1.387e-12	0.945256	1.093e-06	0.923116	4.273e-10	0.959253	0.001213	0.958103	0.02061	0.932674	7.152e-05
93	No	Lead	THR	rs1330349	9:117840742	C	G	0.589	0.0247	0.517	0.6378	0.093	0.0111	6.466e-17	++++++-+++++++	0	5.361	13	0.9664	23022	296064	319086	1.09746	1.1216	1.07384	0	C	G	0.589	1.01329	0.00518	1.02122	0.000997	1.06492	6.936e-12	1.0008	0.9196	1.0477	6.859e-08	1.09746	6.466e-17	0.994018	0.6269	1.01704	0.1908	1.01045	0.5663	1.03025	0.08132
93	No	Risk	HipOA	rs1330349	9:117840742	C	G	0.5883	0.0234	0.517	0.6378	0.0629	0.0092	6.936e-12	+++++++++--+	17	13.258	11	0.2768	36523	317638	354161	1.06492	1.0843	1.04589
94	Yes	Lead	HipOA	rs7862601	9:118343026	A	G	0.6244	0.0134	0.5972	0.6341	-0.0633	0.0109	6.188e-09	?-?---??????	61.3	7.756	3	0.05132	27336	277909	305245	0.938662	0.958931	0.918821	0	A	G	0.6244	0.991139	0.09032	0.966088	5.423e-06	0.938662	6.188e-09	0.981179	0.03755	0.959253	2.046e-05	0.936505	2.668e-07	0.984816	0.2714	0.971514	0.08288	0.966572	0.09588	0.975798	0.1988
95	No	Lead	THR	rs1321917	9:119324929	C	G	0.4088	0.008	0.3626	0.416	0.098	0.0111	9.868e-19	+++++++-++++++	13.3	14.988	13	0.3081	23022	296064	319086	1.10296	1.12722	1.07923	0	C	G	0.4088	1.00481	0.2944	1.01867	0.002725	1.07562	1.395e-15	0.990347	0.1758	1.05033	1.273e-08	1.10296	9.868e-19	0.9995	0.9649	0.965509	0.004508	0.941576	0.0008317	0.955615	0.00759
95	No	Risk	TJR	rs1321917	9:119324929	C	G	0.4077	0.0088	0.3622	0.4142	0.0491	0.0086	1.273e-08	+-++++++-++--++	33	20.892	14	0.1044	40678	327728	368406	1.05033	1.06818	1.03277
95	No	Risk	HipOA	rs2416564	9:119370679	T	C	0.5981	0.0149	0.5878	0.6438	-0.0734	0.0091	1.002e-15	-+-------+++	43.2	19.38	11	0.05461	36523	317638	354161	0.929229	0.945951	0.912803	0.9678	T	C	0.5993	0.995112	0.2857	0.980297	0.001263	0.929229	1.002e-15	1.00763	0.2881	0.953038	2.923e-08	0.908827	1.065e-17	1.0006	0.9633	1.03614	0.004143	1.05908	0.001431	1.04718	0.006804
96	Yes	Lead	HipOA	rs10983775	9:120521100	T	C	0.5417	0.0115	0.5342	0.593	-0.053	0.009	4.651e-09	---------+--	27	15.072	11	0.1792	36523	317638	354161	0.94838	0.965258	0.931798	0	T	C	0.5417	0.981179	3.218e-05	0.970834	1.289e-06	0.94838	4.651e-09	0.978045	0.001871	0.961462	4.029e-06	0.947811	9.944e-07	0.97064	0.01394	0.987874	0.3155	0.9998	0.9913	0.983045	0.3059
97	No	Risk	HipOA	rs12377624	9:129373110	C	G	0.3618	0.0204	0.3121	0.417	-0.0626	0.0095	4.592e-11	------+++---	0.2	11.019	11	0.4417	36523	317638	354161	0.939319	0.956973	0.921991	1	C	G	0.3665	1.00361	0.4533	0.997304	0.6738	0.939319	4.592e-11	1.02562	0.0006504	0.965992	0.0001032	0.922194	1.808e-12	1.01664	0.1938	1.00511	0.6873	1.02061	0.2629	1.0002	0.9916
97	No	Lead	THR	rs62578126	9:129375338	T	C	0.369	0.0151	0.3134	0.417	-0.0814	0.0115	1.387e-12	-+------------	0	7.041	13	0.9	23022	296064	319086	0.921825	0.942838	0.90128	0	T	C	0.369	1.00351	0.4622	0.997304	0.6688	0.939319	4.291e-11	1.02562	0.0006537	0.965799	9.181e-05	0.921825	1.387e-12	1.01633	0.2027	1.00401	0.7524	1.02041	0.2666	1.0001	0.9948
98	Yes	Lead	HipOA	rs10465114	9:129917824	A	G	0.2203	0.0129	0.154	0.2364	0.0625	0.0109	9.041e-09	++++++++-++-	37.8	17.683	11	0.08924	36523	317638	354161	1.06449	1.08748	1.04199	0	A	G	0.2203	1.01248	0.0223	1.03015	4.958e-05	1.06449	9.041e-09	1.00975	0.2573	1.03025	0.003643	1.06258	3.688e-06	0.992925	0.6289	0.995112	0.7399	0.976676	0.2748	0.995311	0.8187
99	No	Lead	KneeHipOA	rs10974438	9:4291928	A	C	0.6457	0.0134	0.602	0.6658	0.0417	0.0064	7.39e-11	+++-+++++++-++	42.7	22.689	13	0.04557	90969	402863	493832	1.04258	1.05574	1.02959	0	A	C	0.6457	1.0247	3.188e-07	1.04258	7.39e-11	1.04081	2.758e-05	1.04436	4.885e-09	1.05222	1.995e-08	1.05601	3.204e-06	1.05538	3.116e-05	1.02306	0.07392	1.0246	0.1888	1.0431	0.01673
99	No	Risk	KneeOA	rs10974438	9:4291928	A	C	0.6434	0.0136	0.603	0.6658	0.0434	0.0074	4.885e-09	+++-++++++-+++	27.1	17.841	13	0.1637	63502	335819	399321	1.04436	1.05961	1.02932
100	Yes	Lead	TJR	rs76340814	9:98321412	A	G	0.0525	0.0058	0.045	0.0635	-0.1176	0.0196	1.87e-09	-++---+--------	0	12.518	14	0.5648	40678	327728	368406	0.889052	0.923869	0.855546	0	A	G	0.0525	0.98334	0.1009	0.955137	0.0008834	0.931089	0.0004845	0.963773	0.02068	0.889052	1.87e-09	0.900505	3.056e-05	0.888341	2.379e-05	0.974043	0.3394	0.934447	0.08257	0.968022	0.3796
E1	Yes	Lead	EarlyAllOA	rs148693048	8:24598320	T	C	0.0012	0.0005	0.0006	0.0017	1.8341	0.3322	3.367e-08	+++	22.8	2.59	2	0.2739	6838	41449	48287	6.2595	12.0035	3.26415	0	T	C	0.0012	1.07487	0.2587	1.1155	0.2085	0.994117	0.9655	1.15662	0.1631	1.15673	0.2314	1.06865	0.6841	1.23146	0.2295	1.06449	0.7612	0.919431	0.7686	0.888785	0.658
Abbreviations and headers: Signal, Number assigned to each independent signal; Novel?, 'Yes' indicates a new osteoarthritis signal and 'no' indicates a previously reported osteoarthritis association; 100Signals, 'Lead' indicates the SNV associated with the signal for the most significant phenotype, this SNV is reported in Table 2, 'Risk' indicates dependent SNVs associated with 'Lead'; PHENO, ost…
[truncated: 4 more columns]

## Sheet: Supplementary Table 4
Supplementary Table 4. The information of SNPs for low back pain and neck pain.
Population	Trait	Trait Type	Trait Category	Trait Subcategory	Trait Description	Short Trait Description	Lead Variant MVP ID	Lead Variant	Chromosome	Locus	Lead Variant Gene (Nearest)	Ref	EA	MAF	EAF	P-Value	Raw P-Value	Beta	SE-Beta	OR	OR_L95	OR_U95	Cases	Controls	Sample Size	Locus Identification Status
EUR	Phe_760	binary	PheCodes	Symptoms	Back pain	Back pain	3:49911155:G:A	NA	3	49897830-50250837	NA	A	G	0.4264	0.5736	5.793e-12	5.793e-12	-0.03067	0.004659	0.969796	0.96098	0.978692	218071	185068	403139	Previously Unidentified Association Known Signal
EUR	Phe_760	binary	PheCodes	Symptoms	Back pain	Back pain	4:103188709:C:T	rs13107325	4	102921704-103228830	SLC39A8	T	C	0.0833	0.9167	2.54e-19	2.54e-19	-0.07077	0.008272	0.931676	0.916693	0.946905	218071	185068	403139	Previously Unidentified Association Known Signal
EUR	Phe_760	binary	PheCodes	Symptoms	Back pain	Back pain	4:140948095:T:C	NA	4	140862671-140951417	NA	C	T	0.3439	0.6561	9.096e-12	9.096e-12	0.03072	0.004829	1.0312	1.02148	1.041	218071	185068	403139	Previously Unidentified Association Known Signal
EUR	Phe_760	binary	PheCodes	Symptoms	Back pain	Back pain	5:120143463:T:A	NA	5	120049338-120213790	NA	A	T	0.3148	0.6852	3.59e-12	3.59e-12	-0.03229	0.004983	0.968226	0.958815	0.977728	218071	185068	403139	Previously Unidentified Association Known Signal
EUR	Phe_760	binary	PheCodes	Symptoms	Back pain	Back pain	6:34623905:C:T	NA	6	34548206-34831761	NA	T	C	0.1467	0.8533	1.835e-11	1.835e-11	-0.04001	0.006459	0.96078	0.948693	0.97302	218071	185068	403139	Previously Unidentified Association Known Signal
EUR	Phe_760	binary	PheCodes	Symptoms	Back pain	Back pain	7:8695030:T:C	NA	7	8637693-8718080	NA	C	T	0.2868	0.2868	2.003e-11	2.003e-11	0.03328	0.005309	1.03384	1.02314	1.04465	218071	185068	403139	Previously Unidentified Association Known Signal
EUR	Phe_760	binary	PheCodes	Symptoms	Back pain	Back pain	7:114076394:C:G	rs10280045	7	114015707-114224163	FOXP2	G	C	0.4414	0.4414	4.006e-17	4.006e-17	-0.03624	0.004704	0.964409	0.955558	0.973342	218071	185068	403139	Known Association
EUR	Phe_760	binary	PheCodes	Symptoms	Back pain	Back pain	9:140249254:G:A	NA	9	140243844-140262426	NA	A	G	0.3617	0.3617	3.856e-15	3.856e-15	0.03701	0.005079	1.0377	1.02742	1.04809	218071	185068	403139	Previously Unidentified Association Known Signal
EUR	Phe_760	binary	PheCodes	Symptoms	Back pain	Back pain	10:73788693:T:G	NA	10	73734056-73818933	NA	G	T	0.494	0.506	3.095e-26	3.095e-26	-0.0446	0.004576	0.95638	0.947841	0.964996	218071	185068	403139	Previously Unidentified Association Known Signal
EUR	Phe_760	binary	PheCodes	Symptoms	Back pain	Back pain	10:106467853:A:G	NA	10	106417957-106467853	NA	G	A	0.406	0.594	1.97e-11	1.97e-11	0.03038	0.004821	1.03085	1.02115	1.04063	218071	185068	403139	Previously Unidentified Association Known Signal
EUR	Phe_760	binary	PheCodes	Symptoms	Back pain	Back pain	11:13289344:G:A	NA	11	13268386-13350131	NA	A	G	0.4419	0.4419	6.069e-12	6.069e-12	-0.02982	0.004605	0.97062	0.961899	0.979421	218071	185068	403139	Previously Unidentified Association Known Signal
EUR	Phe_760	binary	PheCodes	Symptoms	Back pain	Back pain	11:113364647:G:T	NA	11	113317067-113424042	NA	T	G	0.3704	0.3704	3.248e-12	3.248e-12	-0.02966	0.004686	0.970776	0.9619	0.979733	218071	185068	403139	Previously Unidentified Association Known Signal
EUR	Phe_760	binary	PheCodes	Symptoms	Back pain	Back pain	15:67370445:G:A	NA	15	67331006-67370506	NA	A	G	0.4519	0.5481	2.267e-13	2.267e-13	0.03122	0.004734	1.03171	1.02218	1.04133	218071	185068	403139	Previously Unidentified Association Known Signal
EUR	Phe_760	binary	PheCodes	Symptoms	Back pain	Back pain	19:51815081:C:A	NA	19	51781455-51815081	NA	A	C	0.0397	0.9603	3.445e-13	3.445e-13	0.09909	0.01447	1.10417	1.07329	1.13593	218071	185068	403139	Previously Unidentified Association Known Signal
EUR	Phe_761	binary	PheCodes	Symptoms	Cervicalgia	Cervicalgia	1:8504421:C:A	NA	1	8431607-8793022	NA	A	C	0.4511	0.4511	1.668e-15	1.668e-15	0.04301	0.005763	1.04395	1.03222	1.05581	83615	327123	410738	Previously Unidentified Association Known Signal
EUR	Phe_761	binary	PheCodes	Symptoms	Cervicalgia	Cervicalgia	7:114124660:C:G	NA	7	114021870-114287116	NA	G	C	0.4254	0.4254	3.019e-12	3.019e-12	-0.03823	0.005764	0.962492	0.951679	0.973427	83615	327123	410738	Known Association

## Sheet: Supplementary Table 5
Supplementary Table 5. The information of SNPs for gout.
Locus/Signal Name	GWAS Lead SNP					European GWAS
	rsID	Chr:Position (b37)	GWAS Sex	Effect Allele	Other Allele	EAF European	OR European	SE European	P European	log10P European	HetISq European
chr1_2.01_2.25MB	rs2503700	1:2120625	full	A	C	0.6783	1.03811	0.0057	4.208e-11	10.3759	34.4
chr1_15.73_16.1MB	rs10754894	1:15835234	full	A	G	0.3037	0.947243	0.0055	3.675e-23	22.4347	2.6
chr1_17.23_17.33MB	rs565410312	1:17280322	full	T	C	0.8234	0.962617	0.007	4.813e-08	7.31758	0
chr1_26.54_26.67MB	rs75511481	1:26617630	full	T	C	0.0517	1.07111	0.0119	7.86e-09	8.10458	0
chr1_26.94_27.91MB	rs79598313	1:27284913	full	T	C	0.0223	1.283	0.0158	8.5e-56	55.0706	19.1
chr1_48.47_48.96MB	rs11587740	1:48661823	full	C	G	0.8404	1.04206	0.0069	2.384e-09	8.62269	0
chr1_50.77_51.53MB	rs6658904	1:51106975	full	T	G	0.443	0.966668	0.0052	7.766e-11	10.1098	0.7
chr1_91.48_91.59MB	rs469882	1:91530432	full	A	C	0.8071	1.03728	0.0064	9.213e-09	8.0356	44.2
chr1_92.99_94.06MB_B	rs7417952	1:93854186	full	C	G	0.3612	0.965605	0.0053	4.715e-11	10.3265	8.2
chr1_110.08_110.18MB	rs116831366	1:110130030	full	A	G	0.9883	0.868055	0.0248	1.092e-08	7.96178	0
chr1_110.31_110.42MB	rs2938616	1:110364275	full	T	G	0.67	1.03107	0.0053	8.735e-09	8.05874	33
chr1_120.16_120.32MB	rs12064784	1:120272120	full	A	C	0.022	1.11628	0.0166	3.387e-11	10.4702	0
chr1_145.41_145.86MB	rs9441166	1:145719609	full	T	C	0.4757	1.10561	0.0054	2.686e-77	76.5709	88.6
chr1_154.08_154.48MB_A	rs35950207	1:154291958	full	T	C	0.3028	0.964447	0.0055	3.273e-11	10.4851	0
chr1_154.61_156.1MB	rs9426886	1:155151754	full	A	T	0.5758	1.09275	0.005	2.423e-69	68.6156	48.3
chr1_162.48_162.63MB	rs10799848	1:162572508	full	A	C	0.2335	1.03562	0.0059	2.332e-09	8.63227	0
chr1_163.53_163.81MB	rs1289004	1:163677950	full	T	C	0.4911	1.03386	0.005	2.631e-11	10.5799	0
chr1_175.02_175.13MB	rs7552526	1:175075759	full	T	G	0.2412	0.965026	0.0064	3.333e-08	7.47716	0
chr1_177.79_177.96MB	rs633715	1:177852580	full	T	C	0.8037	0.962135	0.0061	3.434e-10	9.4642	0
chr1_190.06_190.62MB	rs142752230	1:190223335	full	T	C	0.2661	1.03956	0.0056	5.997e-12	11.2221	0.9
chr1_200.09_200.31MB_B	rs12727980	1:200259095	full	T	C	0.578	0.972583	0.005	2.63e-08	7.58004	57.1
chr1_211.86_212.34MB	rs2808387	1:212121008	full	C	G	0.9648	0.919799	0.0132	2.636e-10	9.57905	9.9
chr1_220.95_221.08MB	rs61830291	1:221001142	full	A	C	0.9066	1.05707	0.0089	4.834e-10	9.31569	0
chr2_0.36_0.73MB_A	rs62106258	2:417167	full	T	C	0.9522	1.12378	0.0132	8.601e-19	18.0655	18.2
chr2_0.36_0.73MB_B	rs12714415	2:651430	full	T	C	0.8387	1.08329	0.0071	1.902e-29	28.7208	19.4
chr2_10.13_10.25MB	rs10165255	2:10199601	full	A	G	0.4316	0.970154	0.0051	2.636e-09	8.57905	0
chr2_15.68_15.87MB	rs807624	2:15782471	full	T	G	0.3459	0.967539	0.0053	3.407e-10	9.46763	0
chr2_18.62_18.74MB	rs13406083	2:18681269	full	A	G	0.6457	0.95839	0.0052	2.048e-16	15.6887	0
chr2_25.89_26.17MB	rs188411445	2:26065576	full	T	G	0.0339	1.09243	0.0142	4.591e-10	9.33809	37.2
chr2_26.91_28.71MB	rs1260326	2:27730940	full	T	C	0.4159	1.14534	0.005	7.46e-163	162.127	94.1
chr2_31.67_32.88MB_A	rs7594951	2:31791793	full	T	C	0.1082	0.954946	0.0081	1.479e-08	7.83003	3.2
chr2_31.67_32.88MB_B	rs71446062	2:32541107	full	A	C	0.5906	0.965799	0.006	8.421e-09	8.07464	0
chr2_37.03_37.46MB	rs77795433	2:37360731	full	A	C	0.0561	0.929229	0.0112	5.225e-11	10.2819	3.4
chr2_59.24_59.38MB	rs9798497	2:59316833	full	T	C	0.2883	1.03427	0.0056	1.524e-09	8.81702	0
chr2_61.13_61.89MB	rs1177293	2:61348080	full	T	C	0.4394	1.03541	0.005	3.171e-12	11.4988	0
chr2_65.6_65.7MB	rs268124	2:65654364	full	T	C	0.7338	0.969669	0.0056	4.183e-08	7.37851	0
chr2_69.7_69.99MB	rs11693363	2:69821008	full	A	C	0.8813	1.07993	0.0078	5.449e-23	22.2637	0
chr2_81.7_81.81MB	rs764977	2:81757391	full	T	C	0.6621	0.971708	0.0052	4.284e-08	7.36815	17.9
chr2_102.64_102.93MB	rs17767183	2:102725013	full	T	C	0.3612	0.953706	0.0052	6.901e-20	19.1611	20.4
chr2_113.62_114.04MB	rs9973741	2:113853381	full	A	G	0.6112	0.952562	0.0051	3.901e-21	20.4088	48.6
chr2_121.26_121.4MB	rs17050272	2:121306440	full	A	G	0.42	1.04331	0.005	4.128e-17	16.3843	0
chr2_121.92_122.09MB	rs34402378	2:121983657	full	T	C	0.5245	1.03852	0.0052	5.538e-13	12.2566	0
chr2_148.42_149.01MB	rs12989087	2:148598219	full	C	G	0.5161	1.032	0.0051	5.721e-10	9.24253	0
chr2_165.45_165.7MB	rs1128249	2:165528624	full	T	G	0.3932	0.96464	0.0051	1.208e-12	11.9179	43.7
chr2_169.79_170.27MB_A	rs4140872	2:170026596	full	T	C	0.7582	0.924502	0.0056	4.264e-44	43.3702	79.5
chr2_169.79_170.27MB_B	rs200413172	2:170184605	full	T	C	0.6267	0.969088	0.0054	7.693e-09	8.1139	0
chr2_176.72_177.47MB_B	rs72923454	2:176984544	full	T	C	0.024	1.12345	0.016	3.228e-13	12.4911	26
chr2_180.67_180.79MB	rs259848	2:180732968	full	T	C	0.6027	1.02922	0.0052	2.721e-08	7.56527	0
chr2_182.95_183.18MB	rs6433958	2:183045825	full	T	C	0.4957	1.03272	0.005	1.122e-10	9.95001	0
chr2_202.92_203.5MB	rs13426118	2:203255485	full	A	C	0.8787	0.943839	0.0075	1.443e-14	13.8407	0
chr2_211.49_211.62MB	rs1047891	2:211540507	full	A	C	0.3168	0.961943	0.0055	1.188e-12	11.9252	0
chr2_213.01_213.26MB	rs6745160	2:213130540	full	T	G	0.4763	1.03035	0.0049	1.415e-09	8.84924	30.5
chr2_227.04_227.23MB	rs2943656	2:227121918	full	A	G	0.3666	0.971902	0.0051	2.809e-08	7.55145	31.5
chr3_12.27_12.46MB	rs11709077	3:12336507	full	A	G	0.1221	0.943744	0.0077	4.575e-14	13.3396	0
chr3_15.54_16.05MB	rs13069238	3:15790775	full	A	G	0.6005	0.963483	0.0052	6.149e-13	12.2112	30.8
chr3_46.88_47.63MB	rs10049237	3:46941626	full	T	C	0.2421	0.962906	0.006	2.294e-10	9.63941	58.3
chr3_48.48_50.26MB_A	rs79672978	3:48860623	full	C	G	0.0903	1.05717	0.009	6.067e-10	9.21703	0
chr3_48.48_50.26MB_B	rs139125439	3:49995603	full	A	G	0.8984	1.05306	0.0089	7.67e-09	8.1152	55.5
chr3_51.91_53.51MB	rs9847710	3:53062661	full	T	C	0.5825	0.912379	0.005	3.025e-76	75.5193	0
chr3_64.6_64.71MB	rs13085838	3:64650587	full	A	G	0.3064	0.966862	0.0054	3.629e-10	9.44021	0
chr3_85.36_86.21MB	rs62252461	3:85571049	full	A	G	0.3558	0.967829	0.0052	3.845e-10	9.4151	0
chr3_114.38_114.5MB	rs1274226	3:114444310	full	T	C	0.2395	0.964158	0.0059	5.841e-10	9.23351	40.6
chr3_125.96_126.12MB	rs6438995	3:126013372	full	A	C	0.2007	0.949329	0.0063	2.035e-16	15.6914	45.3
chr3_132.13_132.34MB	rs76651220	3:132288497	full	A	C	0.0508	1.10362	0.0133	1.075e-13	12.9686	19.8
chr3_137.9_138.69MB	rs6769236	3:138061008	full	C	G	0.65	0.957816	0.0052	9.416e-17	16.0261	35.9
chr3_141.6_141.91MB	rs2862125	3:141770576	full	T	G	0.8033	1.03634	0.0064	1.943e-08	7.71153	0
chr3_149.14_149.29MB	rs112931950	3:149219927	full	A	G	0.9635	1.08394	0.0138	4.754e-09	8.32294	0
chr3_157.69_158.14MB	rs565519865	3:158089835	full	T	G	0.9296	1.06513	0.0106	2.471e-09	8.60713	0
chr3_169.04_169.24MB	rs62294340	3:169155476	full	A	G	0.3686	0.961558	0.0052	4.127e-14	13.3844	0
chr3_170.52_170.82MB	rs35297160	3:170738981	full	C	G	0.878	0.949139	0.0075	3.935e-12	11.4051	0
chr3_172.12_172.34MB	rs142552223	3:172234017	full	A	G	0.0382	1.08992	0.0129	2.691e-11	10.5701	0
chr3_185.22_185.58MB	rs9880232	3:185360578	full	A	C	0.7032	0.968313	0.0056	6.941e-09	8.15858	0
chr4_0.95_1.15MB	rs11723654	4:1016480	full	A	G	0.5292	0.964255	0.0051	7.348e-13	12.1338	4
chr4_9.32_11.21MB	rs7675964	4:9941434	full	T	C	0.2804	0.672334	0.006	0	967.107	81.8
chr4_14.83_15.17MB	rs28407119	4:14933784	full	T	C	0.5703	1.03417	0.0051	5.162e-11	10.2872	46.5
chr4_39.19_39.48MB	rs11940694	4:39414993	full	A	G	0.4106	0.964833	0.0051	1.596e-12	11.797	52.2
chr4_79.46_79.84MB	rs77454139	4:79635804	full	C	G	0.3777	1.0351	0.0053	5.865e-11	10.2317	0
chr4_80.76_81.01MB	rs62298617	4:80923409	full	A	G	0.5324	0.969863	0.0051	1.716e-09	8.76548	0
chr4_81.11_81.26MB	rs1458038	4:81164723	full	T	C	0.2898	0.960501	0.0055	1.548e-13	12.8102	24.1
chr4_86.79_90.23MB	rs2231142	4:89052323	full	T	G	0.1097	1.73499	0.0068	0	1420.86	90.4
chr4_99.52_100.44MB	rs29001570	4:99994405	full	T	C	0.986	0.824812	0.0222	4.2e-18	17.3768	64.3
chr4_100.51_101.18MB_B	rs6853633	4:101125207	full	A	G	0.0936	1.06684	0.0083	7.008e-15	14.1544	0
chr4_102.8_103.16MB	rs2850387	4:102925939	full	A	G	0.6029	1.03025	0.0052	8.461e-09	8.07258	11.3
chr4_106_106.27MB	rs2903386	4:106099809	full	T	C	0.6138	0.965123	0.005	1.876e-12	11.7268	50.9
chr4_124.58_124.85MB	rs10518306	4:124736205	full	T	C	0.1177	1.04331	0.0076	2.95e-08	7.53018	26.7
chr4_143.98_144.41MB	rs7685464	4:144072438	full	C	G	0.327	1.0431	0.0052	6.879e-16	15.1625	13.5
chr4_144.84_144.94MB	rs7681300	4:144892983	full	A	T	0.0202	0.87494	0.0233	9.837e-09	8.00714	48.3
chr4_146.64_146.92MB_B	rs11930385	4:146845752	full	T	C	0.4058	0.96127	0.0051	1.634e-14	13.7867	0
chr5_34.45_34.72MB_A	rs13157326	5:34504277	full	A	G	0.4724	1.02778	0.005	3.977e-08	7.40044	9.9
chr5_34.45_34.72MB_B	rs461660	5:34657025	full	A	C	0.5474	1.04561	0.005	4.371e-19	18.3594	37.5
chr5_39.38_39.48MB	rs34525658	5:39427198	full	A	C	0.1653	1.03821	0.0067	1.994e-08	7.70027	56.5
chr5_52.65_53.02MB	rs12153205	5:52780586	full	T	C	0.8244	0.959637	0.0064	1.586e-10	9.7997	0
chr5_53.25_53.42MB	rs3776694	5:53360174	full	A	C	0.8061	1.03759	0.0063	5.339e-09	8.27254	31.8
chr5_67.62_67.78MB	rs62355987	5:67691866	full	T	C	0.8975	0.947148	0.0082	3.222e-11	10.4919	28.4
chr5_68.21_68.42MB	rs2560449	5:68367358	full	A	G	0.513	1.03128	0.0051	1.194e-09	8.923	19.6
chr5_72.38_72.61MB	rs17632159	5:72431482	full	C	G	0.3035	0.92626	0.0056	7.732e-43	42.1117	0
chr5_129.52_131.88MB	rs7705189	5:131623358	full	A	G	0.5369	0.958295	0.005	1.353e-17	16.8687	0
chr5_149.4_149.5MB	rs2282804	5:149445345	full	A	T	0.1236	1.04248	0.0076	4.59e-08	7.33819	2.3
chr5_173.25_173.44MB	rs75049939	5:173334219	full	T	G	0.6929	1.03076	0.0054	2.155e-08	7.66655	14.8
chr5_176.48_177.04MB	rs116402366	5:176790807	full	A	G	0.0256	1.13122	0.0161	1.849e-14	13.7331	17.9
chr6_1.95_2.16MB	rs115986297	6:2050791	full	A	G	0.453	1.02788	0.005	3.617e-08	7.44165	0
chr6_6.67_6.81MB	rs1294437	6:6749789	full	T	C	0.3463	1.03645	0.0053	9.433e-12	11.0254	40.9
chr6_6.9_7.38MB	rs12211604	6:7100029	full	A	G	0.6272	0.917044	0.0054	2.697e-58	57.5691	0
chr6_13.44_13.6MB	rs4715379	6:13518729	full	C	G	0.2415	0.964062	0.006	1.123e-09	8.94962	0
chr6_25.07_32.85MB_A	rs1359232	6:25809716	full	A	C	0.451	0.857272	0.005	1.35e-204	203.87	26
chr6_25.07_32.85MB_B	rs2395180	6:32407310	full	T	G	0.7142	0.970348	0.0054	3.333e-08	7.47716	7
chr6_25.07_32.85MB_C	rs241436	6:32797876	full	A	G	0.5285	0.97064	0.0049	1.767e-09	8.75276	37.4
chr6_33_33.13MB	rs3097671	6:33047612	full	C	G	0.165	1.03915	0.0066	5.013e-09	8.2999	27.1
chr6_36.57_36.69MB	rs6920453	6:36627483	full	T	C	0.2056	1.03562	0.0061	8.055e-09	8.09393	4.5
chr6_39.18_39.31MB	rs2815059	6:39260467	full	A	C	0.2926	1.03458	0.0055	4.846e-10	9.31462	0
chr6_43.21_43.46MB	rs4714677	6:43327039	full	T	G	0.5946	0.952086	0.005	1.071e-22	21.9702	73.5
chr6_43.75_43.88MB	rs9472135	6:43809802	full	T	C	0.7023	1.0612	0.0055	6.486e-27	26.188	3.4
chr6_50.73_51.15MB_A	rs2817419	6:50812906	full	A	G	0.7314	1.04707	0.0057	3.893e-16	15.4097	0
chr6_55.62_55.72MB	rs72868889	6:55666549	full	T	C	0.0605	1.06258	0.011	3.172e-08	7.49867	0
chr6_79.38_79.87MB	rs7742431	6:79679577	full	A	G	0.4979	0.972972	0.005	3.941e-08	7.40439	0
chr6_86.16_86.84MB	rs76717437	6:86637006	full	A	G	0.6686	0.968991	0.0056	1.834e-08	7.7366	0
chr6_116.13_116.75MB	rs6934962	6:116322349	full	T	C	0.4145	1.04342	0.0051	5.183e-17	16.2854	0
chr6_125.94_126.31MB	rs10782230	6:126228512	full	A	G	0.4861	1.04666	0.005	4.956e-20	19.3049	0
chr6_131.98_132.1MB	rs2270089	6:132043056	full	A	G	0.9027	0.95552	0.0083	3.897e-08	7.40927	0
chr6_170.51_170.62MB	rs3012413	6:170564952	full	T	C	0.1741	0.96252	0.0069	2.991e-08	7.52418	6.1
chr7_1.22_1.35MB	rs7785293	7:1286128	full	T	C	0.2468	0.945445	0.0065	3.387e-18	17.4702	20.9
chr7_1.82_2.13MB	rs11770600	7:1867179	full	C	G	0.1398	0.956858	0.0079	2.156e-08	7.66635	51.1
chr7_24.49_24.83MB	rs2721779	7:24729082	full	A	G	0.6484	1.03231	0.0052	9.786e-10	9.00939	0
chr7_28.09_28.25MB	rs1635852	7:28189411	full	T	C	0.4985	1.03035	0.0049	1.218e-09	8.91435	14.5
chr7_44.09_44.27MB	rs12673242	7:44207494	full	T	C	0.8528	0.958774	0.0069	9.313e-10	9.03091	18.2
chr7_50.54_50.86MB	rs56200772	7:50743947	full	C	G	0.9111	1.06513	0.0093	1.251e-11	10.9027	0
chr7_69.99_70.12MB	rs38305	7:70069201	full	T	C	0.4931	0.970446	0.005	1.923e-09	8.71602	0
chr7_72.27_72.47MB	rs9955	7:72418992	full	T	C	0.1238	0.942047	0.0101	3.397e-09	8.4689	52.2
chr7_72.61_73.18MB_A	rs13246993	7:73022746	full	A	G	0.1253	0.881615	0.0078	1.546e-58	57.8108	61.2
chr7_76.7_76.83MB	rs12112658	7:76777942	full	T	G	0.7925	1.03603	0.0064	2.509e-08	7.6005	2
chr7_97.58_98.15MB	rs112758337	7:97977268	full	A	G	0.1776	0.948854	0.0066	1.699e-15	14.7698	32.6
chr7_98.97_99.38MB	rs45446698	7:99332948	full	T	G	0.9652	1.09966	0.0152	4.058e-10	9.39169	42.4
chr7_101.19_101.29MB	rs4727501	7:101244689	full	A	G	0.4373	0.97268	0.005	3.531e-08	7.4521	47.8
chr7_128.51_128.79MB	rs4728141	7:128567032	full	T	C	0.5272	0.969863	0.0051	2.243e-09	8.64917	0
chr7_130.44_130.64MB	rs157934	7:130585492	full	T	C	0.7034	1.03894	0.0055	3.321e-12	11.4787	44.7
chr7_140.38_140.86MB	rs10487888	7:140499107	full	T	C	0.5287	1.02994	0.0052	1.407e-08	7.85171	0
chr7_148.37_148.63MB	rs148190310	7:148564138	full	A	G	0.0224	1.11862	0.0174	1.151e-10	9.93892	0
chr7_150.46_150.74MB	rs6977081	7:150542515	full	T	G	0.3462	1.03221	0.0052	8.188e-10	9.08682	0
chr7_151.35_151.47MB	rs10224210	7:151413194	full	T	C	0.712	0.940353	0.0054	7.993e-30	29.0973	39.4
chr8_9.12_9.25MB	rs7012637	8:9173209	full	A	G	0.4717	1.03231	0.0051	4.328e-10	9.36371	27.4
chr8_23.58_23.84MB	rs444480	8:23637962	full	A	T	0.6175	1.03686	0.0052	3.147e-12	11.5021	0
chr8_32.16_32.49MB	rs2466077	8:32432753	full	T	G	0.544	0.961462	0.005	6.741e-15	14.1713	17.1
chr8_37.97_38.35MB	rs4537271	8:38040503	full	A	G	0.7614	1.03417	0.0061	3.158e-08	7.50059	0
chr8_76.25_77.03MB	rs1515020	8:76477590	full	T	C	0.4751	1.05601	0.0049	2.653e-28	27.5763	0
chr8_95.61_96.04MB_A	rs9297945	8:95749023	full	A	G	0.6283	0.968894	0.0052	1.364e-09	8.86519	0
chr8_103.56_103.71MB	rs2511656	8:103614346	full	T	C	0.1405	1.05232	0.0071	9.59e-13	12.0182	48.1
chr8_116.41_116.69MB	rs2737212	8:116621214	full	T	C	0.5647	0.967055	0.0051	4.277e-11	10.3689	0
chr8_126.43_126.62MB	rs62523889	8:126551832	full	T	C	0.4836	0.969379	0.0051	1.24e-09	8.90658	10.7
chr8_144.74_144.99MB	rs7845216	8:144854605	full	A	G	0.1931	0.955329	0.0067	6.666e-12	11.1761	0
chr9_20.45_20.61MB	rs12376901	9:20501425	full	C	G	0.2151	0.958966	0.0062	1.008e-11	10.9965	0
chr9_32.88_33.24MB	rs3824458	9:33144809	full	T	C	0.3181	0.956858	0.0053	1.27e-16	15.8962	0
chr9_34.07_34.47MB	rs10972072	9:34348743	full	A	C	0.7763	0.967829	0.0059	2.68e-08	7.57187	29.2
chr9_71.35_71.54MB	rs1412987	9:71410645	full	A	G	0.6744	1.03314	0.0053	8.498e-10	9.07068	0
chr9_94.59_94.98MB	rs10820911	9:94646797	full	T	C	0.3038	0.969766	0.0054	1.642e-08	7.78463	0
chr9_95.78_95.95MB	rs10761194	9:95899884	full	A	G	0.4893	1.03107	0.005	1.151e-09	8.93892	0
chr9_107.64_107.77MB	rs2437817	9:107690057	full	A	C	0.3523	0.962135	0.0053	3.047e-13	12.5161	0
chr9_130.63_130.82MB	rs10987826	9:130768504	full	C	G	0.0518	0.917502	0.0116	9.403e-14	13.0267	40.1
chr9_134.18_134.46MB_A	rs7861143	9:134235450	full	A	G	0.4604	1.02953	0.0051	1.323e-08	7.87844	12.6
chr9_136.09_136.21MB	rs550057	9:136146597	full	T	C	0.2607	0.966668	0.0058	4.827e-09	8.31632	0
chr9_140.96_141.08MB	rs3750508	9:141017240	full	T	C	0.3679	1.03015	0.0052	1.003e-08	7.9987	0
chr10_16.87_17.02MB	rs73592376	10:16937787	full	T	G	0.1049	1.06844	0.008	1.552e-16	15.8091	25.1
chr10_52.42_52.81MB	rs10994860	10:52645424	full	T	C	0.1803	1.09417	0.0064	4.693e-45	44.3285	0
chr10_60.12_60.43MB	rs12569559	10:60312711	full	T	G	0.5283	1.07133	0.005	5.994e-43	42.2223	0
chr10_61.24_61.77MB	rs1171614	10:61469538	full	T	C	0.2253	0.885325	0.0061	1.262e-88	87.8989	88.6
chr10_64.4_64.69MB	rs2236295	10:64564892	full	T	G	0.3913	0.963773	0.0052	8.509e-13	12.0701	0
chr10_64.75_65.45MB	rs10740125	10:65209609	full	T	C	0.5143	1.05096	0.0049	7.8e-24	23.1079	0
chr10_70.34_70.45MB	rs10823237	10:70388920	full	C	G	0.3681	1.02891	0.0052	3.463e-08	7.46055	0
chr10_88.64_89.03MB	rs60783257	10:88922632	full	T	C	0.6182	0.945256	0.0052	4.523e-27	26.3446	30.6
chr10_102.43_102.53MB	rs6584390	10:102476167	full	T	C	0.7237	0.963965	0.006	8.45e-10	9.07314	5.6
chr10_104.47_105.11MB	rs7093087	10:104700444	full	A	G	0.181	1.04404	0.0065	3.225e-11	10.4915	29.6
chr10_114.7_114.92MB	rs12251238	10:114837263	full	T	C	0.2786	0.959253	0.0057	1.882e-13	12.7254	0
chr10_119.32_119.54MB_A	rs181669	10:119386122	full	T	C	0.4514	0.958486	0.005	2.365e-17	16.6262	63.9
chr10_119.32_119.54MB_B	rs10886117	10:119480578	full	A	G	0.1623	1.06035	0.0068	4.848e-18	17.3144	0
chr10_126.25_126.62MB	rs10794177	10:126407409	full	C	G	0.2571	1.05033	0.0057	5.914e-18	17.2281	0
chr10_134.3_134.56MB	rs12762637	10:134467567	full	T	G	0.7954	1.04206	0.0064	8.971e-11	10.0472	0
chr11_2.86_3.12MB	rs61063671	11:3009024	full	A	G	0.0969	0.951896	0.0087	1.247e-08	7.90413	12.7
chr11_9.83_10.01MB	rs11042549	11:9948578	full	A	G	0.4914	0.971999	0.005	1.157e-08	7.93667	18.5
chr11_27.49_27.79MB	rs61888762	11:27709630	full	C	G	0.6961	0.963869	0.0054	9.84e-12	11.007	24.7
chr11_27.91_28.04MB	rs10501093	11:27990119	full	A	G	0.1245	0.95839	0.0076	2.356e-08	7.62782	0
chr11_29.98_30.63MB	rs490937	11:30395895	full	T	G	0.687	0.959829	0.0053	1.515e-14	13.8196	0
chr11_30.7_31.01MB	rs3925584	11:30760335	full	T	C	0.5453	1.05548	0.005	1.239e-27	26.9069	0
chr11_31.27_31.47MB	rs6484504	11:31424823	full	T	C	0.2697	1.03345	0.0056	3.813e-09	8.41873	4.8
chr11_56.96_57.26MB_A	rs499318	11:57012322	full	A	G	0.6567	1.02963	0.0052	2.571e-08	7.5899	0
chr11_56.96_57.26MB_B	rs10750861	11:57181407	full	T	C	0.6108	1.02984	0.0052	1.403e-08	7.85294	64.9
chr11_61.49_61.68MB	rs61897795	11:61618169	full	A	G	0.8524	0.959253	0.007	2.805e-09	8.55207	0
chr11_62.91_63.05MB	rs150920552	11:62997041	full	A	G	0.0042	1.28184	0.0444	2.265e-08	7.64493	50.2
chr11_63.28_66.27MB_A	rs12363578	11:64364866	full	T	C	0.4164	0.859418	0.0054	1.08e-173	172.967	56.8
chr11_63.28_66.27MB_B	rs642803	11:65560620	full	T	C	0.4564	0.906377	0.005	5.598e-87	86.252	13.3
chr11_66.33_66.73MB	rs117374064	11:66589563	full	T	C	0.0083	1.1714	0.028	1.612e-08	7.79263	0
chr11_69.4_69.56MB	rs1789166	11:69482091	full	A	C	0.6531	1.03935	0.0052	1.437e-13	12.8425	7.9
chr11_75.39_75.65MB	rs10899113	11:75468464	full	A	T	0.0996	1.05707	0.0081	9.206e-12	11.0359	6.3
chr11_102.88_103.08MB	rs2513998	11:102983568	full	C	G	0.2596	0.966668	0.0057	2.128e-09	8.67203	0
chr11_111.33_111.83MB	rs631318	11:111677695	full	A	T	0.3628	1.03314	0.0051	1.689e-10	9.77237	19
chr11_119.17_119.29MB	rs573396	11:119239375	full	A	G	0.5333	0.968216	0.0051	1.85e-10	9.73283	31
chr11_119.95_120.12MB	rs896693	11:120067082	full	A	G	0.4322	0.967732	0.005	5.988e-11	10.2227	0
chr12_2.42_2.57MB	rs4765929	12:2518352	full	T	C	0.6313	0.971319	0.0051	1.048e-08	7.97964	0
chr12_4.28_4.43MB	rs117233107	12:4328521	full	A	G	0.0158	0.876078	0.0236	2.175e-08	7.66254	23.9
chr12_21.27_21.5MB	rs58310495	12:21357711	full	T	C	0.1631	0.951515	0.0069	4.093e-13	12.388	0
chr12_42.33_42.92MB	rs11181466	12:42765181	full	A	T	0.607	1.03863	0.0051	1.737e-13	12.7602	32.9
chr12_50.16_50.32MB	rs7132908	12:50263148	full	A	G	0.3917	1.02912	0.0051	1.344e-08	7.8716	0
chr12_52.09_52.37MB	rs12230839	12:52249405	full	A	G	0.7021	0.960789	0.0056	1.058e-12	11.9755	43
chr12_53.55_54.23MB	rs117672487	12:54062020	full	A	G	0.0517	1.08719	0.0126	3.926e-11	10.406	39.3
chr12_54.34_54.59MB_A	rs2071450	12:54428532	full	T	C	0.3679	0.971125	0.0052	1.861e-08	7.73025	0
chr12_56.81_57.01MB	rs2638315	12:56865056	full	C	G	0.187	1.03769	0.0063	3.343e-09	8.47586	25.8
chr12_57.49_58.57MB_A	rs7964492	12:57823585	full	A	C	0.7737	1.12502	0.0061	4.076e-84	83.3898	46
chr12_57.49_58.57MB_B	rs12825843	12:58352220	full	T	C	0.3299	0.966765	0.0053	2.206e-10	9.65639	46
chr12_96.04_96.33MB	rs111391193	12:96139362	full	A	C	0.824	1.04634	0.0066	7.51e-12	11.1244	66.3
chr12_111.24_113.97MB	rs4766578	12:111904371	full	A	T	0.4936	0.947622	0.0048	3.39e-29	28.4698	36.8
chr12_121.37_121.47MB	rs1800574	12:121416864	full	T	C	0.0294	0.916677	0.0158	3.731e-08	7.42817	5.2
chr12_122.43_122.72MB	rs28707337	12:122600134	full	T	C	0.518	1.05612	0.0053	8.967e-25	24.0474	89.1
chr12_133_133.21MB	rs75312918	12:133071761	full	A	G	0.1439	1.06279	0.0071	1.011e-17	16.9952	18.5
chr13_30.97_31.09MB	rs1360485	13:31031884	full	T	C	0.7072	1.03365	0.0054	1.224e-09	8.91222	63.5
chr13_40.7_40.81MB	rs78375967	13:40751567	full	C	G	0.8181	1.03738	0.0065	2.039e-08	7.69058	0
chr13_72.28_72.44MB	rs9318029	13:72365249	full	T	C	0.2908	0.968991	0.0055	7.795e-09	8.10818	0
chr13_96.01_96.16MB	rs78477512	13:96113717	full	T	C	0.0231	1.10838	0.0168	1.017e-09	8.99268	13.7
chr13_96.26_97.11MB	rs6491286	13:96998599	full	T	C	0.5361	0.970446	0.0051	3.764e-09	8.42435	0
chr13_103.64_103.76MB	rs7139937	13:103711231	full	T	C	0.8563	0.960501	0.0069	6.106e-09	8.21424	0
chr14_50.61_50.9MB	rs72683923	14:50735947	full	T	C	0.9813	1.15269	0.022	1.068e-10	9.97143	0
chr14_65.81_66.24MB	rs11623662	14:66021192	full	T	G	0.3819	1.03128	0.0052	3.461e-09	8.4608	0
chr14_73.13_73.35MB	rs11621358	14:73263634	full	A	G	0.1652	0.957145	0.0068	1.459e-10	9.83594	0
chr14_93.56_93.69MB	rs72706475	14:93630159	full	A	G	0.2874	1.03097	0.0056	4.795e-08	7.31921	21.4
chr14_102.46_102.84MB	rs11160674	14:102687856	full	T	C	0.8925	0.949614	0.0078	3.963e-11	10.402	12.9
chr14_103.77_104.37MB	rs709400	14:104149475	full	A	G	0.6229	1.03583	0.0051	4.861e-12	11.3133	56.8
chr15_39.81_40.08MB	rs2412412	15:39920140	full	A	G	0.7103	0.969766	0.0054	1.598e-08	7.79642	47.5
chr15_72.04_72.91MB	rs12912771	15:72162928	full	A	T	0.247	0.960405	0.0058	2.607e-12	11.5839	40.9
chr15_72.92_73.14MB	rs4777542	15:73082366	full	T	C	0.3198	0.969476	0.0053	5.104e-09	8.29209	0
chr15_73.29_73.68MB	rs112752532	15:73431021	full	T	C	0.6041	0.971416	0.0051	1.616e-08	7.79156	15.1
chr15_75.54_76.56MB	rs10851885	15:76304503	full	A	G	0.7538	0.918512	0.0058	1.921e-49	48.7165	0
chr15_76.64_76.78MB	rs76871672	15:76692035	full	T	C	0.0597	1.06567	0.011	8.174e-09	8.08757	0
chr15_85.97_86.36MB	rs12913266	15:86294109	full	A	G	0.3985	1.03169	0.0051	8.867e-10	9.05222	11.2
chr15_90.58_90.72MB	rs8024386	15:90670526	full	A	C	0.7555	0.949424	0.0058	4.403e-19	18.3563	28.1
chr15_99.15_99.37MB	rs7166287	15:99273075	full	T	C	0.6339	0.943461	0.0051	3.767e-30	29.424	0
chr16_3.52_3.8MB	rs75712687	16:3745273	full	A	G	0.1702	1.04164	0.0067	8.94e-10	9.04866	0
chr16_3.96_4.07MB	rs879620	16:4015729	full	T	C	0.6092	1.03159	0.0051	1.467e-09	8.83357	39.6
chr16_14.35_14.49MB	rs30221	16:14413177	full	T	G	0.5423	1.0287	0.0051	2.731e-08	7.56368	71.7
chr16_20.3_20.44MB	rs13329952	16:20366507	full	T	C	0.8072	1.03946	0.0063	7.406e-10	9.13042	58
chr16_24.87_25.11MB	rs111873081	16:24955577	full	T	C	0.0731	1.06759	0.0095	6.372e-12	11.1957	0
chr16_53.74_53.9MB	rs11075990	16:53819893	full	A	G	0.5981	0.944311	0.005	2.347e-30	29.6295	0
chr16_69.50_70.87MB	rs9980	16:69737468	full	C	G	0.8596	0.906649	0.0069	8.676e-46	45.0617	39.3
chr16_71.41_72.05MB	rs8046629	16:71643116	full	A	G	0.2922	1.03448	0.0055	7.389e-10	9.13141	0
chr16_79.59_80.05MB_A	rs73575079	16:79745241	full	A	G	0.6845	1.05919	0.0054	1.785e-26	25.7484	17
chr16_79.59_80.05MB_B	rs58323452	16:79928440	full	A	G	0.8206	0.935289	0.0064	1.181e-25	24.9278	0
chr16_89.64_90.16MB	rs16965913	16:89734788	full	T	C	0.3492	1.03076	0.0052	5.742e-09	8.24094	12.1
chr17_1.57_1.7MB	rs58912472	17:1626018	full	A	G	0.4846	0.966958	0.0055	8.65e-10	9.06298	7.8
chr17_7.65_8.03MB	rs11078711	17:7777214	full	T	G	0.0726	1.07154	0.0093	1.017e-13	12.9927	0
chr17_18.7_18.89MB	rs2428365	17:18822470	full	A	G	0.3919	1.03159	0.0052	1.555e-09	8.80827	0
chr17_19.38_19.49MB	rs2453579	17:19435278	full	A	C	0.4306	0.968216	0.0053	1.195e-09	8.92263	0
chr17_26.84_27.41MB	rs9896098	17:27008721	full	A	G	0.0901	1.06024	0.009	6.731e-11	10.1719	0
chr17_27.48_27.93MB	rs56336338	17:27645258	full	A	G	0.1361	1.04488	0.0074	2.562e-09	8.59142	0
chr17_47.19_47.53MB	rs28394864	17:47450775	full	A	G	0.4664	1.03717	0.005	4.378e-13	12.3587	4.6
chr17_53.3_53.46MB	rs7224610	17:53364788	full	A	C	0.5893	0.947716	0.005	1.345e-26	25.8713	66.9
chr17_57.75_58.1MB	rs1292041	17:57938041	full	A	G	0.4681	0.966668	0.0053	1.802e-10	9.74425	43.9
chr17_58.81_59.55MB_A	rs2378816	17:59239149	full	A	T	0.8025	0.946864	0.0061	3.484e-19	18.4579	57.3
chr17_58.81_59.55MB_B	rs9905274	17:59450441	full	T	C	0.1811	0.932114	0.0065	7.428e-27	26.1291	42.8
chr17_66.92_67.3MB	rs77542162	17:67081278	full	A	G	0.9816	1.22128	0.0213	6.325e-21	20.1989	42.1
chr17_74.09_74.4MB	rs164011	17:74273165	full	A	G	0.3224	0.966185	0.0054	1.641e-10	9.78489	0
chr17_75.32_75.44MB	rs103550	17:75380174	full	C	G	0.686	0.970737	0.0054	4.217e-08	7.375	0
chr17_80.43_80.53MB	rs9894993	17:80481088	full	T	C	0.5419	1.0287	0.0052	3.882e-08	7.41094	4.8
chr18_10.43_10.61MB	rs489837	18:10485357	full	T	C	0.5543	1.02881	0.0051	3.299e-08	7.48162	20.2
chr18_42.71_42.84MB	rs17740231	18:42781883	full	A	C	0.2975	1.02994	0.0054	4.483e-08	7.34843	61.5
chr18_46.24_46.34MB	rs2046243	18:46290524	full	A	G	0.2418	1.03283	0.0059	3.608e-08	7.44273	0
chr18_57.68_58.14MB_A	rs538656	18:57850422	full	T	G	0.2331	1.06439	0.0057	1.492e-27	26.8262	0
chr18_57.68_58.14MB_B	rs78274649	18:58053794	full	A	G	0.0184	0.893329	0.0193	4.862e-09	8.31319	0
chr19_7.11_7.3MB	rs10405423	19:7211311	full	A	C	0.6638	1.04865	0.0054	2.003e-18	17.6983	51.3
chr19_8.22_8.34MB	rs62126382	19:8272916	full	T	C	0.4991	0.95887	0.0054	4.37e-15	14.3595	0.7
chr19_18.14_18.68MB_A	rs273496	19:18241857	full	T	C	0.3941	1.03697	0.0051	1.38e-12	11.8601	26.4
chr19_18.14_18.68MB_B	rs8106047	19:18505741	full	A	T	0.1618	1.04917	0.0076	3.437e-10	9.46382	9.5
chr19_33.12_33.52MB	rs12976336	19:33357318	full	A	G	0.4019	0.958295	0.005	2.755e-17	16.5599	18.9
chr19_33.74_33.87MB	rs117035602	19:33798476	full	A	C	0.0474	1.07304	0.0118	2.403e-09	8.61925	46.1
chr19_49.21_49.34MB	rs739320	19:49261368	full	T	C	0.3763	1.03407	0.0053	3.36e-10	9.47366	42
chr19_49.4_49.76MB	rs190676167	19:49506685	full	A	G	0.0017	1.88438	0.0671	3.869e-21	20.4124	48.2
chr19_50.17_50.31MB	rs10421230	19:50260266	full	A	G	0.0264	1.10661	0.0168	1.614e-09	8.7921	50.3
chr20_10.59_10.75MB	rs2235811	20:10644158	full	A	G	0.5124	1.02953	0.0049	3.592e-09	8.44466	0
chr20_32.85_33.82MB	rs6058108	20:33288655	full	A	G	0.5974	0.970446	0.0051	4.57e-09	8.34008	0
chr20_42.99_43.11MB	rs6031601	20:43057820	full	A	C	0.6124	0.96252	0.0051	5.69e-14	13.2449	64.3
chr21_17.54_17.64MB	rs1689059	21:17591602	full	A	G	0.5647	0.972777	0.0049	2.492e-08	7.60345	0
chr21_31.53_31.64MB	rs9647055	21:31587382	full	A	G	0.1836	1.03925	0.0063	1.269e-09	8.89654	0
chr21_37.74_37.89MB	rs219787	21:37829508	full	T	C	0.2528	0.954183	0.0058	5.033e-16	15.2982	9.7
chr21_40.41_40.52MB	rs4817983	21:40464924	full	C	G	0.2723	0.956763	0.0057	5.132e-15	14.2897	0
chr21_40.98_41.09MB	rs4818067	21:41040695	full	T	C	0.7202	0.967345	0.0055	1.951e-09	8.70974	14.8
chr22_28.26_29.18MB	rs5762683	22:28947631	full	T	C	0.5115	0.966088	0.005	6.512e-12	11.1863	0
chr22_32.28_32.67MB	rs146173943	22:32388810	full	A	G	0.0708	0.930624	0.0102	1.948e-12	11.7104	25.1
chr22_44.27_44.45MB	rs738408	22:44324730	full	T	C	0.2238	0.920535	0.0061	6.4e-42	41.1938	22
chr23_46.94_47.23MB	rs7876156	23:47181569	full	T	C	0.2381	0.96841	0.0049	4.164e-11	10.3805	0
chr23_70.39_70.5MB	rs57434549	23:70448030	full	T	G	0.3789	1.02542	0.0042	3.352e-09	8.4747	52
chr23_99.84_99.96MB	rs1802288	23:99890204	full	T	C	0.1758	1.04331	0.0058	2.832e-13	12.5479	0
chr23_100.2_100.59MB	rs17003845	23:100335243	full	A	G	0.2109	1.03159	0.005	3.481e-10	9.4583	28.3
chr23_118.49_118.75MB	rs432528	23:118590262	full	C	G	0.7567	1.03303	0.0047	3.564e-12	11.4481	3.7
chr23_125.47_125.72MB	rs7061622	23:125589511	full	T	C	0.5955	1.03283	0.0041	5.006e-15	14.3005	59.8
chr23_133.85_133.99MB	rs41312616	23:133898450	full	T	C	0.037	1.06513	0.0106	2.436e-09	8.61332	3.2
chr23_152.83_152.96MB	rs4262465	23:152898260	full	A	C	0.5901	1.03469	0.0043	2.601e-15	14.5849	35.1

## Sheet: Supplementary Table 6
Supplementary Table 6. Baseline characteristics of participants by rheumatoid arthritis incidence in the UK Biobank study.
Characteristic	All	Incident RA		P value
		Yes	No
Participants, n	192434	1954	190480
Plant-based diet index
PDI	54.07 (5.44)	54.02 (5.33)	54.07 (5.44)	0.668
hPDI	57.79 (5.79)	57.86 (5.66)	57.79 (5.80)	0.606
uPDI	56.35 (5.77)	56.72 (5.67)	56.34 (5.77)	0.004
Age, years	58.47 (7.97)	61.16 (7.23)	58.44 (7.97)	<0.001
Sex, male	86,998 (45.21%)	672 (34.39%)	86,326 (45.32%)	<0.001
TDI
Q1	69,937 (36.39%)	675 (34.63%)	69,262 (36.40%)	0.242
Q2	68,267 (35.52%)	703 (36.07%)	67,564 (35.51%)
Q3	54,007 (28.10%)	571 (29.30%)	53,436 (28.09%)
Education
High education level	111,580 (58.21%)	962 (49.59%)	110,618 (58.30%)	<0.001
Less than College or University degree	80,114 (41.79%)	978 (50.41%)	79,136 (41.70%)
Lifestyle characteristics
BMI, kg/m2
<25	72,481 (37.67%)	582 (29.79%)	71,899 (37.75%)	<0.001
25-30	80,147 (41.65%)	767 (39.25%)	79,380 (41.67%)
≥30	39,806 (20.69%)	605 (30.96%)	39,201 (20.58%)
Physical activity
Low	28,427 (17.85%)	307 (20.37%)	28,120 (17.83%)	<0.001
Moderate	67,560 (42.43%)	607 (40.28%)	66,953 (42.45%)
High	63,239 (39.72%)	593 (39.35%)	62,646 (39.72%)
Smoking status
Never	107,960 (56.22%)	905 (46.39%)	107,055 (56.32%)	0.028
Previous	69,270 (36.07%)	847 (43.41%)	68,423 (36.00%)
Current	14,804 (7.71%)	199 (10.20%)	14,605 (7.68%)
Alcohol consumption
Never	4,915 (2.56%)	76 (3.89%)	4,839 (2.54%)	0.002
Previous	5,554 (2.89%)	85 (4.35%)	5,469 (2.87%)
Current	181,888 (94.56%)	1,791 (91.75%)	180,097 (94.59%)
Sleep duration, h
<7	42,845 (22.26%)	538 (27.53%)	42,307 (22.21%)	<0.001
7-8	137,210 (71.30%)	1,255 (64.23%)	135,955 (71.37%)
>8	12,379 (6.43%)	161 (8.24%)	12,218 (6.41%)
Energy, kcal/day	2053.52 (546.82)	2007.47 (560.88)	2054.00 (546.66)	<0.001
Multivitamin supplement	35,223 (18.30%)	344 (17.60%)	34,879 (18.31%)	0.439
Medication use
antihyperlipidemic	29,181 (15.16%)	462 (23.64%)	28,719 (15.08%)	<0.001
antihypertensive	34,491 (17.92%)	534 (27.33%)	33,957 (17.83%)	<0.001
antidiabetic	1,499 (0.78%)	33 (1.69%)	1,466 (0.77%)	<0.001
Data were expressed as mean (standard deviation) or n%, and P value were determined by Student t test or Wilcoxon rank-sum test. Abbreviations: RA, rheumatoid arthritis; PDI, plant-based diet index; hPDI, healthy plant-based diet index; uPDI, unhealthy plant-based diet index; TDI, Townsend deprivation index; BMI, body mass index.

## Sheet: Supplementary Table 7
Supplementary Table 7. Baseline characteristics of participants by osteoarthritis incidence in the UK Biobank study.
Characteristic	All	Incident OA		P value
		Yes	No
Participants, n	166575	23679	142896
Plant-based diet index
PDI	54.09 (5.44)	53.88 (5.42)	54.13 (5.44)	<0.001
hPDI	57.79 (5.80)	57.80 (5.73)	57.79 (5.81)	0.839
uPDI	56.34 (5.79)	56.43 (5.76)	56.32 (5.80)	0.008
Age, years	57.85 (8.01)	60.73 (7.19)	57.37 (8.04)	<0.001
Sex, male	76,472 (45.91%)	9,949 (42.02%)	6,6523 (46.55%)	<0.001
TDI
Q1	60,499 (36.36%)	8,607 (36.38%)	51,892 (36.36%)	0.11
Q2	58,926 (35.42%)	8,495 (35.91%)	50,431 (35.33%)
Q3	46,962 (28.22%)	6,557 (27.71%)	40,405 (28.31%)
Education
High education level	98,186 (59.16%)	12,603 (53.52%)	85,583 (60.10%)	<0.001
Less than College or University degree	67,775 (40.84%)	10,947 (46.48%)	56,828 (39.90%)
Lifestyle characteristics
BMI, kg/m2
<25	65,525 (39.34%)	7,105 (30.01%)	58,420 (40.88%)	<0.001
25-30	69,162 (41.52%)	10,011 (42.28%)	59,151 (41.39%)
≥30	31,888 (19.14%)	6,563 (27.72%)	25,325 (17.72%)
Physical activity
Low	24,691 (17.79%)	3,304 (17.41%)	21,387 (17.85%)	<0.001
Moderate	59,140 (42.61%)	7,748 (40.82%)	51,392 (42.90%)
High	54,958 (39.60%)	7,931 (41.78%)	47,027 (39.25%)
Smoking status
Never	94,670 (56.95%)	12,207 (51.68%)	82,463 (57.82%)	0.028
Previous	58,542 (35.21%)	9,543 (40.40%)	48,999 (34.35%)
Current	13,036 (7.84%)	1,870 (7.92%)	11,166 (7.83%)
Alcohol consumption
Never	4,112 (2.47%)	621 (2.62%)	3,491 (2.44%)	0.002
Previous	4,604 (2.76%)	762 (3.22%)	3,842 (2.69%)
Current	157,796 (94.77%)	22,285 (94.16%)	135,511 (94.87%)
Sleep duration, h
<7	36,012 (21.62%)	5,967 (25.20%)	30,045 (21.03%)	<0.001
7-8	120,231 (72.18%)	16,057 (67.81%)	104,174 (72.90%)
>8	10,332 (6.20%)	1,655 (6.99%)	8,677 (6.07%)
Energy, kcal/day	2057.23 (546.26)	2044.22 (552.30)	2059.39 (545.23)	<0.001
Multivitamin supplement	30,367 (18.23%)	4,428 (18.70%)	25,939 (18.15%)	0.044
Medication use
antihyperlipidemic	23,392 (14.04%)	4,776 (20.17%)	18,616 (13.03%)	<0.001
antihypertensive	27,750 (16.66%)	5,721 (24.16%)	22,029 (15.42%)	<0.001
antidiabetic	1,260 (0.76%)	247 (1.04%)	1,013 (0.71%)	<0.001
Data were expressed as mean (standard deviation) or n%, and P value were determined by Student t test or Wilcoxon rank-sum test. Abbreviations: OA, osteoarthritis; PDI, plant-based diet index; hPDI, healthy plant-based diet index; uPDI, unhealthy plant-based diet index; TDI, Townsend deprivation index; BMI, body mass index.

## Sheet: Supplementary Table 8
Supplementary Table 8. Baseline characteristics of participants by low back pain incidence in the UK Biobank study.
Characteristic	All	Incident LBP		P value
		Yes	No
Participants, n	175885	9933	165952
Plant-based diet index
PDI	54.07 (5.44)	53.94 (5.42)	54.08 (5.44)	0.011
hPDI	57.79 (5.80)	57.86 (5.79)	57.78 (5.80)	0.2
uPDI	56.32 (5.77)	56.67 (5.79)	56.30 (5.77)	<0.001
Age, years	58.45 (7.99)	59.73 (7.91)	58.38 (7.98)	<0.001
Sex, male	79,549 (45.23%)	4,271 (43.00%)	75,278 (45.36%)	<0.001
TDI
Q1	63,916 (36.38%)	3,399 (34.27%)	60,517 (36.51%)	<0.001
Q2	62,323 (35.47%)	3,533 (35.62%)	58,790 (35.47%)
Q3	49,444 (28.14%)	2,987 (30.11%)	46,457 (28.03%)
Education
High education level	102,689 (58.61%)	5,166 (52.29%)	97,523 (58.99%)	<0.001
Less than College or University degree	72,520 (41.39%)	4,714 (47.71%)	67,806 (41.01%)
Lifestyle characteristics
BMI, kg/m2
<25	67,038 (38.11%)	3,121 (31.42%)	63,917 (38.52%)	<0.001
25-30	73,139 (41.58%)	4,132 (41.60%)	69,007 (41.58%)
≥30	35,708 (20.30%)	2,680 (26.98%)	33,028 (19.90%)
Physical activity
Low	25,975 (17.82%)	1,560 (19.51%)	24,415 (17.73%)	<0.001
Moderate	61,930 (42.50%)	3,248 (40.62%)	58,682 (42.61%)
High	57,822 (39.68%)	3,189 (39.88%)	54,633 (39.67%)
Smoking status
Never	99,032 (56.42%)	4,999 (50.49%)	94,033 (56.78%)	<0.001
Previous	63,133 (35.97%)	3,952 (39.92%)	59,181 (35.73%)
Current	13,356 (7.61%)	949 (9.59%)	12,407 (7.49%)
Alcohol consumption
Never	4,441 (2.53%)	310 (3.12%)	4,131 (2.49%)	<0.001
Previous	4,994 (2.84%)	418 (4.21%)	4,576 (2.76%)
Current	166,380 (94.63%)	9,202 (92.67%)	157,178 (94.75%)
Sleep duration, h
<7	38,549 (21.92%)	2,630 (26.48%)	35,919 (21.64%)	<0.001
7-8	126,145 (71.72%)	6,526 (65.70%)	119,619 (72.08%)
>8	11,191 (6.36%)	777 (7.82%)	10,414 (6.28%)
Energy, kcal/day	2053.47 (545.24)	2027.98 (561.32)	2054.99 (544.22)	<0.001
Multivitamin supplement	32,166 (18.29%)	1,937 (19.50%)	30,229 (18.22%)	0.001
Medication use
antihyperlipidemic	26,401 (15.01%)	2,076 (20.90%)	24,325 (14.66%)	<0.001
antihypertensive	31,267 (17.78%)	2,364 (23.80%)	28,903 (17.42%)	<0.001
antidiabetic	1,350 (0.77%)	108 (1.09%)	1,242 (0.75%)	<0.001
Data were expressed as mean (standard deviation) or n%, and P value were determined by Student t test or Wilcoxon rank-sum test. Abbreviations: LBP, low back pain; PDI, plant-based diet index; hPDI, healthy plant-based diet index; uPDI, unhealthy plant-based diet index; TDI, Townsend deprivation index; BMI, body mass index.

## Sheet: Supplementary Table 9
Supplementary Table 9. Baseline characteristics of participants by neck pain incidence in the UK Biobank study.
Characteristic	All	Incident NP		P value
		Yes	No
Participants, n	194278	952	193326
Plant-based diet index
PDI	54.06 (5.44)	53.74 (5.31)	54.07 (5.44)	0.062
hPDI	57.79 (5.80)	57.92 (5.79)	57.79 (5.80)	0.472
uPDI	56.35 (5.77)	57.33 (5.76)	56.34 (5.77)	<0.001
Age, years	58.49 (7.96)	59.20 (8.04)	58.49 (7.96)	0.007
Sex, male	87,566 (45.07%)	371 (38.97%)	87,195 (45.10%)	<0.001
TDI
Q1	70,568 (36.37%)	295 (31.02%)	70,273 (36.39%)	0.001
Q2	68,908 (35.51%)	348 (36.59%)	68,560 (35.50%)
Q3	54,578 (28.13%)	308 (32.39%)	54,270 (28.10%)
Education
High education level	112,527 (58.15%)	424 (44.77%)	112,103 (58.21%)	<0.001
Less than College or University degree	81,001 (41.85%)	523 (55.23%)	80,478 (41.79%)
Lifestyle characteristics
BMI, kg/m2
<25	73,063 (37.61%)	291 (30.57%)	72,772 (37.64%)	<0.001
25-30	80,902 (41.64%)	390 (40.97%)	80,512 (41.65%)
≥30	40,313 (20.75%)	271 (28.47%)	40,042 (20.71%)
Physical activity
Low	28,814 (17.94%)	179 (23.61%)	28,635 (17.91%)	<0.001
Moderate	68,138 (42.42%)	272 (35.88%)	67,866 (42.45%)
High	63,688 (39.65%)	307 (40.50%)	63,381 (39.64%)
Smoking status
Never	108,846 (56.14%)	458 (48.26%)	108,388 (56.18%)	<0.001
Previous	70,074 (36.14%)	381 (40.15%)	69,693 (36.12%)
Current	14,953 (7.71%)	110 (11.59%)	14,843 (7.69%)
Alcohol consumption
Never	4,991 (2.57%)	31 (3.26%)	4,960 (2.57%)	<0.001
Previous	5,684 (2.93%)	57 (5.99%)	5,627 (2.91%)
Current	183,526 (94.50%)	863 (90.75%)	182,663 (94.52%)
Sleep duration, h
<7	43,353 (22.31%)	308 (32.35%)	43,045 (22.27%)	<0.001
7-8	138,378 (71.23%)	563 (59.14%)	137,815 (71.29%)
>8	12,547 (6.46%)	81 (8.51%)	12,466 (6.45%)
Energy, kcal/day	2052.69 (546.67)	2004.21 (583.08)	2052.92 (546.47)	0.01
Multivitamin supplement	35,523 (18.28%)	200 (21.01%)	35,323 (18.27%)	0.033
Medication use
antihyperlipidemic	29,570 (15.22%)	211 (22.16%)	29,359 (15.19%)	<0.001
antihypertensive	34,959 (17.99%)	222 (23.32%)	34,737 (17.97%)	<0.001
antidiabetic	1,532 (0.79%)	16 (1.68%)	1,516 (0.78%)	0.003
Data were expressed as mean (standard deviation) or n%, and P value were determined by Student t test or Wilcoxon rank-sum test. Abbreviations: NP, neck pain; PDI, plant-based diet index; hPDI, healthy plant-based diet index; uPDI, unhealthy plant-based diet index; TDI, Townsend deprivation index; BMI, body mass index.

## Sheet: Supplementary Table 10
Supplementary Table 10. Baseline characteristics of participants by neck pain incidence in the UK Biobank study.
Characteristic	All	Incident NP		P value
		Yes	No
Participants, n	190445	2957	187488
Plant-based diet index
PDI	54.07 (5.44)	53.74 (5.50)	54.08 (5.44)	0.001
hPDI	57.80 (5.79)	57.53 (5.93)	57.80 (5.79)	0.015
uPDI	56.34 (5.77)	56.82 (5.81)	56.33 (5.77)	<0.001
Age, years	58.42 (7.97)	61.52 (7.23)	58.37 (7.97)	<0.001
Sex, male	83,874 (44.04%)	2,350 (79.47%)	81,524 (43.48%)	<0.001
TDI
Q1	69,155 (36.35%)	1,033 (34.98%)	68,122 (36.38%)	0.168
Q2	67,574 (35.52%)	1,049 (35.52%)	66,525 (35.52%)
Q3	53,495 (28.12%)	871 (29.50%)	52,624 (28.10%)
Education
High education level	110,523 (58.26%)	1,513 (51.50%)	109,010 (58.36%)	<0.001
Less than College or University degree	79,191 (41.74%)	1,425 (48.50%)	77,766 (41.64%)
Lifestyle characteristics
BMI, kg/m2
<25	72,711 (38.18%)	423 (14.31%)	72,288 (38.56%)	<0.001
25-30	79,146 (41.56%)	1,360 (45.99%)	77,786 (41.49%)
≥30	38,588 (20.26%)	1,174 (39.70%)	37,414 (19.96%)
Physical activity
Low	28,078 (17.84%)	550 (22.34%)	27,528 (17.77%)	<0.001
Moderate	66,789 (42.44%)	969 (39.36%)	65,820 (42.49%)
High	62,488 (39.71%)	943 (38.30%)	61,545 (39.73%)
Smoking status
Never	107,258 (56.44%)	1,303 (44.18%)	105,955 (56.63%)	<0.001
Previous	68,101 (35.83%)	1,417 (48.05%)	66,684 (35.64%)
Current	14,687 (7.73%)	229 (7.77%)	14,458 (7.73%)
Alcohol consumption
Never	4,957 (2.60%)	51 (1.73%)	4,906 (2.62%)	0.005
Previous	5,579 (2.93%)	77 (2.60%)	5,502 (2.94%)
Current	179,834 (94.47%)	2,828 (95.67%)	177,006 (94.45%)
Sleep duration, h
<7	42,537 (22.34%)	707 (23.91%)	41,830 (22.31%)	<0.001
7-8	135,685 (71.25%)	1,979 (66.93%)	133,706 (71.31%)
>8	12,223 (6.42%)	271 (9.16%)	11,952 (6.37%)
Energy, kcal/day	2049.52 (545.44)	2163.87 (586.50)	2047.71 (544.58)	<0.001
Multivitamin supplement	34,996 (18.38%)	411 (13.90%)	34,585 (18.45%)	<0.001
Medication use
antihyperlipidemic	28,012 (14.71%)	1,000 (33.82%)	27,012 (14.41%)	<0.001
antihypertensive	33,089 (17.37%)	1,289 (43.59%)	31,800 (16.96%)	<0.001
antidiabetic	1,488 (0.78%)	37 (1.25%)	1,451 (0.77%)	0.005
Data were expressed as mean (standard deviation) or n%, and P value were determined by Student t test or Wilcoxon rank-sum test. Abbreviations: NP, neck pain; PDI, plant-based diet index; hPDI, healthy plant-based diet index; uPDI, unhealthy plant-based diet index; TDI, Townsend deprivation index; BMI, body mass index.

[truncated: 10 more sheets: Supplementary Table 11, Supplementary Table 12, Supplementary Table 13, Supplementary Table 14, Supplementary Table 15, Supplementary Table 16, Supplementary Table 17, Supplementary Table 18, Supplementary Table 19, Supplementary Table 20]
